# Supplementary material for: Bioprinted Patient‐Derived Organoid Arrays Capture Intrinsic and Extrinsic Tumor Features for Advanced Personalized Medicine
Source: Adv Sci (Weinh). 2025 Mar 28;12(20):2407871. doi: 10.1002/advs.202407871 (PMC12120747; doi:10.1002/advs.202407871)
Supplement: Supplementary file 2 — Supporting TableS1 [file ADVS-12-2407871-s002.xlsx]

## Sheet: Gene List
No.	Symbol	Name	# SSM Affected Cases in Cohort	# SSM Affected Cases Across the GDC	# CNV Gain	# CNV Loss	# Mutations	Annotations
1	APC	APC regulator of WNT signaling pathway	561 / 750 (74.80%)	1,069 / 15,076	41 / 617 (6.65%)	148 / 617 (23.99%)	474	Cancer Gene Census
2	TP53	tumor protein p53	448 / 750 (59.73%)	4,934 / 15,076	13 / 617 (2.11%)	333 / 617 (53.97%)	221	Cancer Gene Census
3	TTN	titin	413 / 750 (55.07%)	4,512 / 15,076	129 / 617 (20.91%)	18 / 617 (2.92%)	1463
4	KRAS	KRAS proto-oncogene, GTPase	301 / 750 (40.13%)	1,500 / 15,076	137 / 617 (22.20%)	46 / 617 (7.46%)	32	Cancer Gene Census
5	MUC16	mucin 16, cell surface associated	232 / 750 (30.93%)	2,839 / 15,076	98 / 617 (15.88%)	40 / 617 (6.48%)	575	Cancer Gene Census
6	SYNE1	spectrin repeat containing nuclear envelope protein 1	231 / 750 (30.80%)	1,743 / 15,076	103 / 617 (16.69%)	59 / 617 (9.56%)	464
7	FAT4	FAT atypical cadherin 4	194 / 750 (25.87%)	1,402 / 15,076	21 / 617 (3.40%)	153 / 617 (24.80%)	341	Cancer Gene Census
8	PIK3CA	phosphatidylinositol-4,5-bisphosphate 3-kinase catalytic subunit alpha	180 / 750 (24.00%)	1,666 / 15,076	110 / 617 (17.83%)	32 / 617 (5.19%)	79	Cancer Gene Census
9	OBSCN	obscurin, cytoskeletal calmodulin and titin-interacting RhoGEF	172 / 750 (22.93%)	1,538 / 15,076	139 / 617 (22.53%)	32 / 617 (5.19%)	318
10	ZFHX4	zinc finger homeobox 4	169 / 750 (22.53%)	1,548 / 15,076	321 / 617 (52.03%)	14 / 617 (2.27%)	236
11	RYR2	ryanodine receptor 2	165 / 750 (22.00%)	1,894 / 15,076	139 / 617 (22.53%)	37 / 617 (6.00%)	292
12	CSMD3	CUB and Sushi multiple domains 3	155 / 750 (20.67%)	1,953 / 15,076	335 / 617 (54.29%)	13 / 617 (2.11%)	232	Cancer Gene Census
13	FAT3	FAT atypical cadherin 3	150 / 750 (20.00%)	1,402 / 15,076	84 / 617 (13.61%)	62 / 617 (10.05%)	233	Cancer Gene Census
14	LRP1B	LDL receptor related protein 1B	146 / 750 (19.47%)	1,756 / 15,076	123 / 617 (19.94%)	20 / 617 (3.24%)	245	Cancer Gene Census
15	DNAH5	dynein axonemal heavy chain 5	146 / 750 (19.47%)	1,480 / 15,076	116 / 617 (18.80%)	52 / 617 (8.43%)	225
16	CSMD1	CUB and Sushi multiple domains 1	145 / 750 (19.33%)	1,363 / 15,076	96 / 617 (15.56%)	266 / 617 (43.11%)	232
17	RYR1	ryanodine receptor 1	141 / 750 (18.80%)	1,326 / 15,076	126 / 617 (20.42%)	25 / 617 (4.05%)	196
18	USH2A	usherin	133 / 750 (17.73%)	1,682 / 15,076	138 / 617 (22.37%)	31 / 617 (5.02%)	210
19	PCLO	piccolo presynaptic cytomatrix protein	132 / 750 (17.60%)	1,560 / 15,076	291 / 617 (47.16%)	10 / 617 (1.62%)	213
20	RYR3	ryanodine receptor 3	129 / 750 (17.20%)	1,226 / 15,076	20 / 617 (3.24%)	210 / 617 (34.04%)	204
21	FBXW7	F-box and WD repeat domain containing 7	129 / 750 (17.20%)	653 / 15,076	20 / 617 (3.24%)	172 / 617 (27.88%)	89	Cancer Gene Census
22	ABCA13	ATP binding cassette subfamily A member 13	125 / 750 (16.67%)	1,073 / 15,076	337 / 617 (54.62%)	3 / 617 (0.49%)	208
23	DST	dystonin	124 / 750 (16.53%)	1,303 / 15,076	131 / 617 (21.23%)	38 / 617 (6.16%)	277
24	NEB	nebulin	124 / 750 (16.53%)	1,127 / 15,076	124 / 617 (20.10%)	20 / 617 (3.24%)	249
25	PCDH17	protocadherin 17	124 / 750 (16.53%)	679 / 15,076	371 / 617 (60.13%)	17 / 617 (2.76%)	158
26	DMD	dystrophin	123 / 750 (16.40%)	1,071 / 15,076	0 / 617 (0.00%)	0 / 617 (0.00%)	169
27	DNAH11	dynein axonemal heavy chain 11	122 / 750 (16.27%)	1,026 / 15,076	340 / 617 (55.11%)	4 / 617 (0.65%)	202
28	HMCN1	hemicentin 1	122 / 750 (16.27%)	1,324 / 15,076	139 / 617 (22.53%)	31 / 617 (5.02%)	199
29	CSMD2	CUB and Sushi multiple domains 2	117 / 750 (15.60%)	1,088 / 15,076	20 / 617 (3.24%)	145 / 617 (23.50%)	166
30	HYDIN	HYDIN axonemal central pair apparatus protein	117 / 750 (15.60%)	962 / 15,076	130 / 617 (21.07%)	30 / 617 (4.86%)	172
31	LRP2	LDL receptor related protein 2	115 / 750 (15.33%)	1,132 / 15,076	124 / 617 (20.10%)	17 / 617 (2.76%)	181
32	ADGRV1	adhesion G protein-coupled receptor V1	115 / 750 (15.33%)	1,147 / 15,076	41 / 617 (6.65%)	130 / 617 (21.07%)	196
33	SACS	sacsin molecular chaperone	114 / 750 (15.20%)	835 / 15,076	371 / 617 (60.13%)	12 / 617 (1.94%)	200
34	FLG	filaggrin	113 / 750 (15.07%)	1,462 / 15,076	133 / 617 (21.56%)	27 / 617 (4.38%)	153
35	KMT2D	lysine methyltransferase 2D	112 / 750 (14.93%)	1,341 / 15,076	128 / 617 (20.75%)	28 / 617 (4.54%)	156	Cancer Gene Census
36	NRXN1	neurexin 1	110 / 750 (14.67%)	909 / 15,076	115 / 617 (18.64%)	18 / 617 (2.92%)	127
37	COL6A3	collagen type VI alpha 3 chain	110 / 750 (14.67%)	921 / 15,076	122 / 617 (19.77%)	29 / 617 (4.70%)	156
38	ANK2	ankyrin 2	110 / 750 (14.67%)	1,014 / 15,076	20 / 617 (3.24%)	152 / 617 (24.64%)	155
39	ARID1A	AT-rich interaction domain 1A	107 / 750 (14.27%)	1,208 / 15,076	8 / 617 (1.30%)	194 / 617 (31.44%)	93	Cancer Gene Census
40	SDK1	sidekick cell adhesion molecule 1	106 / 750 (14.13%)	741 / 15,076	337 / 617 (54.62%)	4 / 617 (0.65%)	133
41	TRPS1	transcriptional repressor GATA binding 1	106 / 750 (14.13%)	579 / 15,076	336 / 617 (54.46%)	12 / 617 (1.94%)	122
42	MUC5B	mucin 5B, oligomeric mucus/gel-forming	106 / 750 (14.13%)	1,073 / 15,076	95 / 617 (15.40%)	47 / 617 (7.62%)	165
43	TNXB	tenascin XB	106 / 750 (14.13%)	832 / 15,076	131 / 617 (21.23%)	45 / 617 (7.29%)	142
44	NBEA	neurobeachin	103 / 750 (13.73%)	680 / 15,076	368 / 617 (59.64%)	18 / 617 (2.92%)	146	Cancer Gene Census
45	AHNAK2	AHNAK nucleoprotein 2	103 / 750 (13.73%)	1,054 / 15,076	51 / 617 (8.27%)	175 / 617 (28.36%)	163
46	TENM3	teneurin transmembrane protein 3	102 / 750 (13.60%)	835 / 15,076	25 / 617 (4.05%)	194 / 617 (31.44%)	129
47	DCHS2	dachsous cadherin-related 2	102 / 750 (13.60%)	848 / 15,076	19 / 617 (3.08%)	169 / 617 (27.39%)	165
48	MACF1	microtubule actin crosslinking factor 1	102 / 750 (13.60%)	1,123 / 15,076	26 / 617 (4.21%)	121 / 617 (19.61%)	194
49	PTPRT	protein tyrosine phosphatase receptor type T	101 / 750 (13.47%)	799 / 15,076	454 / 617 (73.58%)	2 / 617 (0.32%)	111	Cancer Gene Census
50	DOCK3	dedicator of cytokinesis 3	100 / 750 (13.33%)	629 / 15,076	54 / 617 (8.75%)	89 / 617 (14.42%)	81
51	TCF7L2	transcription factor 7 like 2	100 / 750 (13.33%)	297 / 15,076	30 / 617 (4.86%)	114 / 617 (18.48%)	82	Cancer Gene Census
52	HERC2	HECT and RLD domain containing E3 ubiquitin protein ligase 2	100 / 750 (13.33%)	926 / 15,076	17 / 617 (2.76%)	207 / 617 (33.55%)	147
53	CACNA1E	calcium voltage-gated channel subunit alpha1 E	99 / 750 (13.20%)	961 / 15,076	138 / 617 (22.37%)	29 / 617 (4.70%)	140
54	PCDH15	protocadherin related 15	99 / 750 (13.20%)	1,184 / 15,076	43 / 617 (6.97%)	84 / 617 (13.61%)	146
55	DNAH10	dynein axonemal heavy chain 10	99 / 750 (13.20%)	889 / 15,076	115 / 617 (18.64%)	42 / 617 (6.81%)	177
56	SOX9	SRY-box transcription factor 9	99 / 750 (13.20%)	264 / 15,076	116 / 617 (18.80%)	68 / 617 (11.02%)	103
57	XIRP2	xin actin binding repeat containing 2	98 / 750 (13.07%)	1,356 / 15,076	126 / 617 (20.42%)	18 / 617 (2.92%)	191
58	SYNE2	spectrin repeat containing nuclear envelope protein 2	98 / 750 (13.07%)	952 / 15,076	37 / 617 (6.00%)	178 / 617 (28.85%)	162
59	COL5A1	collagen type V alpha 1 chain	98 / 750 (13.07%)	703 / 15,076	106 / 617 (17.18%)	61 / 617 (9.89%)	128
60	APOB	apolipoprotein B	97 / 750 (12.93%)	1,208 / 15,076	120 / 617 (19.45%)	18 / 617 (2.92%)	172
61	COL12A1	collagen type XII alpha 1 chain	96 / 750 (12.80%)	746 / 15,076	104 / 617 (16.86%)	67 / 617 (10.86%)	143
62	MDN1	midasin AAA ATPase 1	96 / 750 (12.80%)	799 / 15,076	97 / 617 (15.72%)	70 / 617 (11.35%)	156
63	BRAF	B-Raf proto-oncogene, serine/threonine kinase	95 / 750 (12.67%)	953 / 15,076	296 / 617 (47.97%)	9 / 617 (1.46%)	28	Cancer Gene Census
64	SMAD4	SMAD family member 4	95 / 750 (12.67%)	385 / 15,076	12 / 617 (1.94%)	410 / 617 (66.45%)	80	Cancer Gene Census
65	MXRA5	matrix remodeling associated 5	95 / 750 (12.67%)	901 / 15,076	0 / 617 (0.00%)	0 / 617 (0.00%)	119
66	HECW1	HECT, C2 and WW domain containing E3 ubiquitin protein ligase 1	95 / 750 (12.67%)	692 / 15,076	339 / 617 (54.94%)	3 / 617 (0.49%)	107
67	FREM2	FRAS1 related extracellular matrix 2	94 / 750 (12.53%)	737 / 15,076	368 / 617 (59.64%)	16 / 617 (2.59%)	132
68	DNAH17	dynein axonemal heavy chain 17	94 / 750 (12.53%)	846 / 15,076	115 / 617 (18.64%)	62 / 617 (10.05%)	150
69	KIAA1109	KIAA1109	94 / 750 (12.53%)	830 / 15,076	24 / 617 (3.89%)	153 / 617 (24.80%)	136
70	ANK3	ankyrin 3	93 / 750 (12.40%)	885 / 15,076	47 / 617 (7.62%)	82 / 617 (13.29%)	135
71	MYCBP2	MYC binding protein 2	93 / 750 (12.40%)	680 / 15,076	372 / 617 (60.29%)	16 / 617 (2.59%)	133
72	DNAH7	dynein axonemal heavy chain 7	93 / 750 (12.40%)	1,028 / 15,076	132 / 617 (21.39%)	14 / 617 (2.27%)	131
73	DNAH3	dynein axonemal heavy chain 3	92 / 750 (12.27%)	976 / 15,076	132 / 617 (21.39%)	20 / 617 (3.24%)	146
74	SPEG	striated muscle enriched protein kinase	92 / 750 (12.27%)	720 / 15,076	131 / 617 (21.23%)	15 / 617 (2.43%)	122
75	PCDH10	protocadherin 10	92 / 750 (12.27%)	634 / 15,076	23 / 617 (3.73%)	157 / 617 (25.45%)	111
76	SPTA1	spectrin alpha, erythrocytic 1	92 / 750 (12.27%)	1,239 / 15,076	136 / 617 (22.04%)	26 / 617 (4.21%)	129
77	DNAH9	dynein axonemal heavy chain 9	92 / 750 (12.27%)	1,121 / 15,076	15 / 617 (2.43%)	338 / 617 (54.78%)	144
78	CUBN	cubilin	91 / 750 (12.13%)	961 / 15,076	60 / 617 (9.72%)	69 / 617 (11.18%)	129
79	RIMS1	regulating synaptic membrane exocytosis 1	91 / 750 (12.13%)	598 / 15,076	106 / 617 (17.18%)	67 / 617 (10.86%)	116
80	RNF213	ring finger protein 213	91 / 750 (12.13%)	748 / 15,076	113 / 617 (18.31%)	58 / 617 (9.40%)	118	Cancer Gene Census
81	ROBO2	roundabout guidance receptor 2	91 / 750 (12.13%)	649 / 15,076	71 / 617 (11.51%)	60 / 617 (9.72%)	102	Cancer Gene Census
82	ZNF536	zinc finger protein 536	90 / 750 (12.00%)	935 / 15,076	138 / 617 (22.37%)	21 / 617 (3.40%)	101
83	HECTD4	HECT domain E3 ubiquitin protein ligase 4	90 / 750 (12.00%)	695 / 15,076	110 / 617 (17.83%)	47 / 617 (7.62%)	110
84	ZFHX3	zinc finger homeobox 3	90 / 750 (12.00%)	825 / 15,076	133 / 617 (21.56%)	31 / 617 (5.02%)	123	Cancer Gene Census
85	PKHD1	PKHD1 ciliary IPT domain containing fibrocystin/polyductin	89 / 750 (11.87%)	1,024 / 15,076	134 / 617 (21.72%)	34 / 617 (5.51%)	135
86	FAT2	FAT atypical cadherin 2	89 / 750 (11.87%)	845 / 15,076	53 / 617 (8.59%)	99 / 617 (16.05%)	145
87	ROBO1	roundabout guidance receptor 1	89 / 750 (11.87%)	532 / 15,076	72 / 617 (11.67%)	60 / 617 (9.72%)	108
88	AMER1	APC membrane recruitment protein 1	89 / 750 (11.87%)	423 / 15,076	0 / 617 (0.00%)	0 / 617 (0.00%)	73	Cancer Gene Census
89	RIMS2	regulating synaptic membrane exocytosis 2	87 / 750 (11.60%)	871 / 15,076	334 / 617 (54.13%)	15 / 617 (2.43%)	111
90	PCDH11X	protocadherin 11 X-linked	87 / 750 (11.60%)	749 / 15,076	0 / 617 (0.00%)	0 / 617 (0.00%)	116
91	ATM	ATM serine/threonine kinase	87 / 750 (11.60%)	743 / 15,076	77 / 617 (12.48%)	79 / 617 (12.80%)	112	Cancer Gene Census
92	DNAH8	dynein axonemal heavy chain 8	87 / 750 (11.60%)	1,059 / 15,076	135 / 617 (21.88%)	35 / 617 (5.67%)	173
93	ACVR2A	activin A receptor type 2A	86 / 750 (11.47%)	371 / 15,076	124 / 617 (20.10%)	23 / 617 (3.73%)	38	Cancer Gene Census
94	COL11A1	collagen type XI alpha 1 chain	86 / 750 (11.47%)	952 / 15,076	23 / 617 (3.73%)	138 / 617 (22.37%)	112
95	NALCN	sodium leak channel, non-selective	86 / 750 (11.47%)	735 / 15,076	361 / 617 (58.51%)	17 / 617 (2.76%)	112
96	GLI3	GLI family zinc finger 3	85 / 750 (11.33%)	581 / 15,076	339 / 617 (54.94%)	4 / 617 (0.65%)	109
97	KMT2B	lysine methyltransferase 2B	85 / 750 (11.33%)	638 / 15,076	132 / 617 (21.39%)	19 / 617 (3.08%)	108
98	FAT1	FAT atypical cadherin 1	85 / 750 (11.33%)	1,032 / 15,076	30 / 617 (4.86%)	187 / 617 (30.31%)	151	Cancer Gene Census
99	RP1	RP1 axonemal microtubule associated	85 / 750 (11.33%)	872 / 15,076	299 / 617 (48.46%)	28 / 617 (4.54%)	119
100	PAPPA2	pappalysin 2	85 / 750 (11.33%)	917 / 15,076	141 / 617 (22.85%)	26 / 617 (4.21%)	96
101	RNF43	ring finger protein 43	85 / 750 (11.33%)	399 / 15,076	114 / 617 (18.48%)	59 / 617 (9.56%)	48	Cancer Gene Census
102	TENM1	teneurin transmembrane protein 1	85 / 750 (11.33%)	874 / 15,076	0 / 617 (0.00%)	0 / 617 (0.00%)	104
103	CMYA5	cardiomyopathy associated 5	85 / 750 (11.33%)	720 / 15,076	44 / 617 (7.13%)	121 / 617 (19.61%)	155
104	GRIN2A	glutamate ionotropic receptor NMDA type subunit 2A	84 / 750 (11.20%)	759 / 15,076	123 / 617 (19.94%)	27 / 617 (4.38%)	98	Cancer Gene Census
105	UNC13C	unc-13 homolog C	84 / 750 (11.20%)	780 / 15,076	22 / 617 (3.57%)	202 / 617 (32.74%)	106
106	PRKDC	protein kinase, DNA-activated, catalytic subunit	84 / 750 (11.20%)	732 / 15,076	294 / 617 (47.65%)	33 / 617 (5.35%)	118
107	TECTA	tectorin alpha	84 / 750 (11.20%)	621 / 15,076	73 / 617 (11.83%)	70 / 617 (11.35%)	107
108	DNAH2	dynein axonemal heavy chain 2	84 / 750 (11.20%)	799 / 15,076	13 / 617 (2.11%)	334 / 617 (54.13%)	135
109	BSN	bassoon presynaptic cytomatrix protein	84 / 750 (11.20%)	668 / 15,076	53 / 617 (8.59%)	88 / 617 (14.26%)	109
110	VCAN	versican	84 / 750 (11.20%)	787 / 15,076	42 / 617 (6.81%)	121 / 617 (19.61%)	143
111	FLNC	filamin C	83 / 750 (11.07%)	752 / 15,076	288 / 617 (46.68%)	11 / 617 (1.78%)	111
112	PDZD2	PDZ domain containing 2	83 / 750 (11.07%)	657 / 15,076	116 / 617 (18.80%)	43 / 617 (6.97%)	104
113	TMEM132D	transmembrane protein 132D	83 / 750 (11.07%)	707 / 15,076	113 / 617 (18.31%)	43 / 617 (6.97%)	85
114	ATP10A	ATPase phospholipid transporting 10A (putative)	82 / 750 (10.93%)	562 / 15,076	19 / 617 (3.08%)	207 / 617 (33.55%)	93
115	LRP1	LDL receptor related protein 1	82 / 750 (10.93%)	851 / 15,076	124 / 617 (20.10%)	34 / 617 (5.51%)	135
116	TSHZ3	teashirt zinc finger homeobox 3	82 / 750 (10.93%)	590 / 15,076	136 / 617 (22.04%)	22 / 617 (3.57%)	87
117	DYNC2H1	dynein cytoplasmic 2 heavy chain 1	82 / 750 (10.93%)	637 / 15,076	82 / 617 (13.29%)	71 / 617 (11.51%)	134
118	FRY	FRY microtubule binding protein	82 / 750 (10.93%)	613 / 15,076	372 / 617 (60.29%)	15 / 617 (2.43%)	124
119	ADAMTS2	ADAM metallopeptidase with thrombospondin type 1 motif 2	82 / 750 (10.93%)	478 / 15,076	62 / 617 (10.05%)	97 / 617 (15.72%)	86
120	PLEC	plectin	82 / 750 (10.93%)	853 / 15,076	334 / 617 (54.13%)	30 / 617 (4.86%)	123
121	LAMA1	laminin subunit alpha 1	81 / 750 (10.80%)	850 / 15,076	33 / 617 (5.35%)	347 / 617 (56.24%)	123
122	MEGF8	multiple EGF like domains 8	81 / 750 (10.80%)	537 / 15,076	120 / 617 (19.45%)	26 / 617 (4.21%)	100
123	RELN	reelin	81 / 750 (10.80%)	1,028 / 15,076	289 / 617 (46.84%)	11 / 617 (1.78%)	126
124	KMT2C	lysine methyltransferase 2C	81 / 750 (10.80%)	1,046 / 15,076	287 / 617 (46.52%)	19 / 617 (3.08%)	124	Cancer Gene Census
125	FCGBP	Fc fragment of IgG binding protein	81 / 750 (10.80%)	908 / 15,076	129 / 617 (20.91%)	25 / 617 (4.05%)	115
126	PCDH9	protocadherin 9	80 / 750 (10.67%)	514 / 15,076	373 / 617 (60.45%)	16 / 617 (2.59%)	101
127	VPS13B	vacuolar protein sorting 13 homolog B	80 / 750 (10.67%)	791 / 15,076	331 / 617 (53.65%)	12 / 617 (1.94%)	112
128	TNC	tenascin C	80 / 750 (10.67%)	518 / 15,076	95 / 617 (15.40%)	54 / 617 (8.75%)	101	Cancer Gene Census
129	UNC79	unc-79 homolog, NALCN channel complex subunit	80 / 750 (10.67%)	769 / 15,076	38 / 617 (6.16%)	182 / 617 (29.50%)	116
130	SCN5A	sodium voltage-gated channel alpha subunit 5	80 / 750 (10.67%)	653 / 15,076	59 / 617 (9.56%)	72 / 617 (11.67%)	103
131	AHNAK	AHNAK nucleoprotein	80 / 750 (10.67%)	969 / 15,076	68 / 617 (11.02%)	65 / 617 (10.53%)	125
132	ANKRD11	ankyrin repeat domain 11	79 / 750 (10.53%)	579 / 15,076	125 / 617 (20.26%)	58 / 617 (9.40%)	106
133	SSPOP	SCO-spondin, pseudogene	79 / 750 (10.53%)	865 / 15,076	0 / 617 (0.00%)	0 / 617 (0.00%)	123
134	KALRN	kalirin RhoGEF kinase	79 / 750 (10.53%)	793 / 15,076	88 / 617 (14.26%)	34 / 617 (5.51%)	100
135	ERBB4	erb-b2 receptor tyrosine kinase 4	79 / 750 (10.53%)	662 / 15,076	125 / 617 (20.26%)	16 / 617 (2.59%)	91	Cancer Gene Census
136	DSCAM	DS cell adhesion molecule	79 / 750 (10.53%)	840 / 15,076	37 / 617 (6.00%)	145 / 617 (23.50%)	102
137	UBR4	ubiquitin protein ligase E3 component n-recognin 4	79 / 750 (10.53%)	747 / 15,076	8 / 617 (1.30%)	184 / 617 (29.82%)	109
138	CACNA1A	calcium voltage-gated channel subunit alpha1 A	79 / 750 (10.53%)	644 / 15,076	104 / 617 (16.86%)	35 / 617 (5.67%)	101
139	FNDC1	fibronectin type III domain containing 1	79 / 750 (10.53%)	567 / 15,076	97 / 617 (15.72%)	66 / 617 (10.70%)	101
140	DNAH1	dynein axonemal heavy chain 1	79 / 750 (10.53%)	640 / 15,076	54 / 617 (8.75%)	90 / 617 (14.59%)	115
141	PCDHA13	protocadherin alpha 13	78 / 750 (10.40%)	494 / 15,076	51 / 617 (8.27%)	99 / 617 (16.05%)	87
142	FBN3	fibrillin 3	78 / 750 (10.40%)	687 / 15,076	95 / 617 (15.40%)	42 / 617 (6.81%)	93
143	LAMA5	laminin subunit alpha 5	77 / 750 (10.27%)	604 / 15,076	457 / 617 (74.07%)	5 / 617 (0.81%)	104
144	CDH23	cadherin related 23	77 / 750 (10.27%)	686 / 15,076	50 / 617 (8.10%)	82 / 617 (13.29%)	100
145	PCDHA9	protocadherin alpha 9	77 / 750 (10.27%)	489 / 15,076	51 / 617 (8.27%)	99 / 617 (16.05%)	88
146	ASH1L	ASH1 like histone lysine methyltransferase	77 / 750 (10.27%)	603 / 15,076	135 / 617 (21.88%)	24 / 617 (3.89%)	93
147	FN1	fibronectin 1	77 / 750 (10.27%)	553 / 15,076	126 / 617 (20.42%)	18 / 617 (2.92%)	97
148	COL6A6	collagen type VI alpha 6 chain	77 / 750 (10.27%)	669 / 15,076	91 / 617 (14.75%)	37 / 617 (6.00%)	105
149	KIF26B	kinesin family member 26B	77 / 750 (10.27%)	534 / 15,076	139 / 617 (22.53%)	34 / 617 (5.51%)	109
150	DOCK2	dedicator of cytokinesis 2	77 / 750 (10.27%)	673 / 15,076	56 / 617 (9.08%)	105 / 617 (17.02%)	109
151	PLXNA4	plexin A4	76 / 750 (10.13%)	822 / 15,076	288 / 617 (46.68%)	12 / 617 (1.94%)	104
152	FRAS1	Fraser extracellular matrix complex subunit 1	76 / 750 (10.13%)	755 / 15,076	26 / 617 (4.21%)	139 / 617 (22.53%)	109
153	CACNA1H	calcium voltage-gated channel subunit alpha1 H	76 / 750 (10.13%)	546 / 15,076	113 / 617 (18.31%)	54 / 617 (8.75%)	88
154	MYO15A	myosin XVA	76 / 750 (10.13%)	701 / 15,076	14 / 617 (2.27%)	327 / 617 (53.00%)	111
155	PXDN	peroxidasin	76 / 750 (10.13%)	593 / 15,076	128 / 617 (20.75%)	20 / 617 (3.24%)	88
156	ZNF292	zinc finger protein 292	76 / 750 (10.13%)	554 / 15,076	103 / 617 (16.69%)	67 / 617 (10.86%)	101
157	DYNC1H1	dynein cytoplasmic 1 heavy chain 1	75 / 750 (10.00%)	718 / 15,076	41 / 617 (6.65%)	182 / 617 (29.50%)	117
158	PCDHA12	protocadherin alpha 12	75 / 750 (10.00%)	523 / 15,076	51 / 617 (8.27%)	99 / 617 (16.05%)	81
159	TENM2	teneurin transmembrane protein 2	75 / 750 (10.00%)	706 / 15,076	56 / 617 (9.08%)	102 / 617 (16.53%)	100
160	IGF2R	insulin like growth factor 2 receptor	75 / 750 (10.00%)	509 / 15,076	98 / 617 (15.88%)	65 / 617 (10.53%)	83
161	BIRC6	baculoviral IAP repeat containing 6	75 / 750 (10.00%)	772 / 15,076	115 / 617 (18.64%)	21 / 617 (3.40%)	131	Cancer Gene Census
162	PXDNL	peroxidasin like	75 / 750 (10.00%)	753 / 15,076	297 / 617 (48.14%)	29 / 617 (4.70%)	89
163	PKHD1L1	PKHD1 like 1	75 / 750 (10.00%)	1,043 / 15,076	337 / 617 (54.62%)	13 / 617 (2.11%)	117
164	MAP2	microtubule associated protein 2	75 / 750 (10.00%)	593 / 15,076	126 / 617 (20.42%)	15 / 617 (2.43%)	91
165	ASPM	assembly factor for spindle microtubules	75 / 750 (10.00%)	723 / 15,076	136 / 617 (22.04%)	31 / 617 (5.02%)	103
166	FBN1	fibrillin 1	75 / 750 (10.00%)	641 / 15,076	24 / 617 (3.89%)	205 / 617 (33.23%)	113
167	PEG3	paternally expressed 3	75 / 750 (10.00%)	759 / 15,076	121 / 617 (19.61%)	37 / 617 (6.00%)	105
168	PTPRS	protein tyrosine phosphatase receptor type S	75 / 750 (10.00%)	419 / 15,076	100 / 617 (16.21%)	53 / 617 (8.59%)	83
169	DSCAML1	DS cell adhesion molecule like 1	75 / 750 (10.00%)	639 / 15,076	73 / 617 (11.83%)	70 / 617 (11.35%)	89
170	TENM4	teneurin transmembrane protein 4	75 / 750 (10.00%)	624 / 15,076	88 / 617 (14.26%)	56 / 617 (9.08%)	103
171	BMPR2	bone morphogenetic protein receptor type 2	74 / 750 (9.87%)	285 / 15,076	131 / 617 (21.23%)	12 / 617 (1.94%)	62
172	VWF	von Willebrand factor	74 / 750 (9.87%)	646 / 15,076	136 / 617 (22.04%)	46 / 617 (7.46%)	98
173	CELSR1	cadherin EGF LAG seven-pass G-type receptor 1	74 / 750 (9.87%)	602 / 15,076	20 / 617 (3.24%)	173 / 617 (28.04%)	95
174	GRIK2	glutamate ionotropic receptor kainate type subunit 2	73 / 750 (9.73%)	512 / 15,076	96 / 617 (15.56%)	70 / 617 (11.35%)	69
175	SHANK1	SH3 and multiple ankyrin repeat domains 1	73 / 750 (9.73%)	550 / 15,076	115 / 617 (18.64%)	35 / 617 (5.67%)	98
176	LRRK2	leucine rich repeat kinase 2	73 / 750 (9.73%)	711 / 15,076	126 / 617 (20.42%)	38 / 617 (6.16%)	107
177	TRRAP	transformation/transcription domain associated protein	73 / 750 (9.73%)	723 / 15,076	293 / 617 (47.49%)	9 / 617 (1.46%)	109	Cancer Gene Census
178	ZNF831	zinc finger protein 831	73 / 750 (9.73%)	735 / 15,076	457 / 617 (74.07%)	1 / 617 (0.16%)	78
179	NAV3	neuron navigator 3	73 / 750 (9.73%)	938 / 15,076	113 / 617 (18.31%)	50 / 617 (8.10%)	124
180	DYSF	dysferlin	72 / 750 (9.60%)	687 / 15,076	120 / 617 (19.45%)	14 / 617 (2.27%)	81
181	MAGEC1	MAGE family member C1	72 / 750 (9.60%)	656 / 15,076	0 / 617 (0.00%)	0 / 617 (0.00%)	79
182	ADAMTS20	ADAM metallopeptidase with thrombospondin type 1 motif 20	72 / 750 (9.60%)	663 / 15,076	123 / 617 (19.94%)	41 / 617 (6.65%)	91
183	KMT2A	lysine methyltransferase 2A	72 / 750 (9.60%)	673 / 15,076	76 / 617 (12.32%)	68 / 617 (11.02%)	95	Cancer Gene Census
184	TRIO	trio Rho guanine nucleotide exchange factor	72 / 750 (9.60%)	625 / 15,076	118 / 617 (19.12%)	49 / 617 (7.94%)	87
185	COL7A1	collagen type VII alpha 1 chain	72 / 750 (9.60%)	611 / 15,076	56 / 617 (9.08%)	88 / 617 (14.26%)	88
186	CACNA1B	calcium voltage-gated channel subunit alpha1 B	72 / 750 (9.60%)	594 / 15,076	110 / 617 (17.83%)	58 / 617 (9.40%)	89
187	ZDBF2	zinc finger DBF-type containing 2	72 / 750 (9.60%)	636 / 15,076	131 / 617 (21.23%)	14 / 617 (2.27%)	96
188	FRYL	FRY like transcription coactivator	72 / 750 (9.60%)	480 / 15,076	20 / 617 (3.24%)	134 / 617 (21.72%)	87
189	SCN1A	sodium voltage-gated channel alpha subunit 1	72 / 750 (9.60%)	715 / 15,076	126 / 617 (20.42%)	20 / 617 (3.24%)	96
190	LAMA2	laminin subunit alpha 2	72 / 750 (9.60%)	801 / 15,076	100 / 617 (16.21%)	66 / 617 (10.70%)	119
191	TIAM1	TIAM Rac1 associated GEF 1	72 / 750 (9.60%)	533 / 15,076	40 / 617 (6.48%)	141 / 617 (22.85%)	86
192	DCHS1	dachsous cadherin-related 1	71 / 750 (9.47%)	628 / 15,076	86 / 617 (13.94%)	46 / 617 (7.46%)	98
193	SCN9A	sodium voltage-gated channel alpha subunit 9	71 / 750 (9.47%)	592 / 15,076	126 / 617 (20.42%)	19 / 617 (3.08%)	91
194	COL27A1	collagen type XXVII alpha 1 chain	71 / 750 (9.47%)	437 / 15,076	100 / 617 (16.21%)	52 / 617 (8.43%)	90
195	HSPG2	heparan sulfate proteoglycan 2	71 / 750 (9.47%)	664 / 15,076	7 / 617 (1.13%)	186 / 617 (30.15%)	95
196	SVIL	supervillin	71 / 750 (9.47%)	519 / 15,076	61 / 617 (9.89%)	63 / 617 (10.21%)	77
197	AKAP9	A-kinase anchoring protein 9	71 / 750 (9.47%)	655 / 15,076	292 / 617 (47.33%)	8 / 617 (1.30%)	91	Cancer Gene Census
198	TG	thyroglobulin	71 / 750 (9.47%)	787 / 15,076	341 / 617 (55.27%)	14 / 617 (2.27%)	90
199	CREBBP	CREB binding protein	70 / 750 (9.33%)	700 / 15,076	115 / 617 (18.64%)	46 / 617 (7.46%)	90	Cancer Gene Census
200	SRCAP	Snf2 related CREBBP activator protein	70 / 750 (9.33%)	659 / 15,076	159 / 617 (25.77%)	9 / 617 (1.46%)	80
201	TNR	tenascin R	70 / 750 (9.33%)	717 / 15,076	140 / 617 (22.69%)	27 / 617 (4.38%)	76
202	NFASC	neurofascin	70 / 750 (9.33%)	512 / 15,076	138 / 617 (22.37%)	29 / 617 (4.70%)	64
203	DCLK1	doublecortin like kinase 1	70 / 750 (9.33%)	366 / 15,076	366 / 617 (59.32%)	20 / 617 (3.24%)	75
204	GRM1	glutamate metabotropic receptor 1	70 / 750 (9.33%)	581 / 15,076	104 / 617 (16.86%)	62 / 617 (10.05%)	72
205	HUWE1	HECT, UBA and WWE domain containing E3 ubiquitin protein ligase 1	70 / 750 (9.33%)	815 / 15,076	0 / 617 (0.00%)	0 / 617 (0.00%)	87
206	PCDHA11	protocadherin alpha 11	70 / 750 (9.33%)	478 / 15,076	51 / 617 (8.27%)	99 / 617 (16.05%)	76
207	TNS1	tensin 1	70 / 750 (9.33%)	402 / 15,076	129 / 617 (20.91%)	15 / 617 (2.43%)	84
208	MYO16	myosin XVI	70 / 750 (9.33%)	620 / 15,076	366 / 617 (59.32%)	16 / 617 (2.59%)	85
209	CNTNAP2	contactin associated protein 2	70 / 750 (9.33%)	799 / 15,076	291 / 617 (47.16%)	13 / 617 (2.11%)	88	Cancer Gene Census
210	OTOGL	otogelin like	70 / 750 (9.33%)	594 / 15,076	113 / 617 (18.31%)	51 / 617 (8.27%)	83
211	STAB1	stabilin 1	70 / 750 (9.33%)	524 / 15,076	54 / 617 (8.75%)	90 / 617 (14.59%)	78
212	COL22A1	collagen type XXII alpha 1 chain	69 / 750 (9.20%)	789 / 15,076	335 / 617 (54.29%)	20 / 617 (3.24%)	86
213	PKD1	polycystin 1, transient receptor potential channel interacting	69 / 750 (9.20%)	571 / 15,076	115 / 617 (18.64%)	49 / 617 (7.94%)	107
214	ANK1	ankyrin 1	69 / 750 (9.20%)	692 / 15,076	248 / 617 (40.19%)	70 / 617 (11.35%)	78	Cancer Gene Census
215	CDH9	cadherin 9	69 / 750 (9.20%)	582 / 15,076	119 / 617 (19.29%)	44 / 617 (7.13%)	90
216	PCDHA2	protocadherin alpha 2	69 / 750 (9.20%)	516 / 15,076	51 / 617 (8.27%)	99 / 617 (16.05%)	73
217	SDK2	sidekick cell adhesion molecule 2	69 / 750 (9.20%)	493 / 15,076	110 / 617 (17.83%)	65 / 617 (10.53%)	82
218	MYH7	myosin heavy chain 7	69 / 750 (9.20%)	693 / 15,076	40 / 617 (6.48%)	173 / 617 (28.04%)	88
219	PCDHGA6	protocadherin gamma subfamily A, 6	69 / 750 (9.20%)	384 / 15,076	52 / 617 (8.43%)	97 / 617 (15.72%)	68
220	NCKAP5	NCK associated protein 5	69 / 750 (9.20%)	626 / 15,076	124 / 617 (20.10%)	18 / 617 (2.92%)	93
221	EP400	E1A binding protein p400	69 / 750 (9.20%)	563 / 15,076	115 / 617 (18.64%)	42 / 617 (6.81%)	99
222	THSD7B	thrombospondin type 1 domain containing 7B	68 / 750 (9.07%)	749 / 15,076	126 / 617 (20.42%)	18 / 617 (2.92%)	76
223	PCDHA6	protocadherin alpha 6	68 / 750 (9.07%)	527 / 15,076	51 / 617 (8.27%)	99 / 617 (16.05%)	73
224	ADAMTS16	ADAM metallopeptidase with thrombospondin type 1 motif 16	68 / 750 (9.07%)	584 / 15,076	117 / 617 (18.96%)	56 / 617 (9.08%)	81
225	PCDHB8	protocadherin beta 8	68 / 750 (9.07%)	545 / 15,076	51 / 617 (8.27%)	98 / 617 (15.88%)	69
226	CNTNAP5	contactin associated protein family member 5	68 / 750 (9.07%)	778 / 15,076	132 / 617 (21.39%)	16 / 617 (2.59%)	84
227	ADGRL3	adhesion G protein-coupled receptor L3	68 / 750 (9.07%)	613 / 15,076	25 / 617 (4.05%)	127 / 617 (20.58%)	80
228	BCORL1	BCL6 corepressor like 1	68 / 750 (9.07%)	501 / 15,076	0 / 617 (0.00%)	0 / 617 (0.00%)	62	Cancer Gene Census
229	MYO18B	myosin XVIIIB	68 / 750 (9.07%)	737 / 15,076	21 / 617 (3.40%)	157 / 617 (25.45%)	88
230	DIDO1	death inducer-obliterator 1	68 / 750 (9.07%)	610 / 15,076	453 / 617 (73.42%)	3 / 617 (0.49%)	84
231	PREX2	phosphatidylinositol-3,4,5-trisphosphate dependent Rac exchange factor 2	68 / 750 (9.07%)	689 / 15,076	314 / 617 (50.89%)	18 / 617 (2.92%)	78	Cancer Gene Census
232	MUC17	mucin 17, cell surface associated	68 / 750 (9.07%)	1,258 / 15,076	290 / 617 (47.00%)	9 / 617 (1.46%)	88
233	NIPBL	NIPBL cohesin loading factor	67 / 750 (8.93%)	589 / 15,076	118 / 617 (19.12%)	39 / 617 (6.32%)	77
234	BRCA2	BRCA2 DNA repair associated	67 / 750 (8.93%)	558 / 15,076	372 / 617 (60.29%)	15 / 617 (2.43%)	102	Cancer Gene Census
235	CHD4	chromodomain helicase DNA binding protein 4	67 / 750 (8.93%)	539 / 15,076	132 / 617 (21.39%)	46 / 617 (7.46%)	73	Cancer Gene Census
236	FBN2	fibrillin 2	67 / 750 (8.93%)	810 / 15,076	48 / 617 (7.78%)	121 / 617 (19.61%)	91
237	ZNF423	zinc finger protein 423	67 / 750 (8.93%)	499 / 15,076	147 / 617 (23.82%)	21 / 617 (3.40%)	74
238	ADGRG4	adhesion G protein-coupled receptor G4	67 / 750 (8.93%)	816 / 15,076	0 / 617 (0.00%)	0 / 617 (0.00%)	102
239	SLITRK1	SLIT and NTRK like family member 1	67 / 750 (8.93%)	505 / 15,076	373 / 617 (60.45%)	18 / 617 (2.92%)	67
240	CHD7	chromodomain helicase DNA binding protein 7	67 / 750 (8.93%)	617 / 15,076	308 / 617 (49.92%)	21 / 617 (3.40%)	84
241	MAP1B	microtubule associated protein 1B	67 / 750 (8.93%)	494 / 15,076	39 / 617 (6.32%)	117 / 617 (18.96%)	102
242	SLITRK5	SLIT and NTRK like family member 5	67 / 750 (8.93%)	461 / 15,076	374 / 617 (60.62%)	17 / 617 (2.76%)	79
243	TAF1L	TATA-box binding protein associated factor 1 like	66 / 750 (8.80%)	649 / 15,076	124 / 617 (20.10%)	54 / 617 (8.75%)	78
244	MYH2	myosin heavy chain 2	66 / 750 (8.80%)	809 / 15,076	15 / 617 (2.43%)	338 / 617 (54.78%)	91
245	SVEP1	sushi, von Willebrand factor type A, EGF and pentraxin domain containing 1	66 / 750 (8.80%)	734 / 15,076	95 / 617 (15.40%)	55 / 617 (8.91%)	93
246	PCNT	pericentrin	66 / 750 (8.80%)	559 / 15,076	38 / 617 (6.16%)	149 / 617 (24.15%)	80
247	UTRN	utrophin	66 / 750 (8.80%)	608 / 15,076	103 / 617 (16.69%)	62 / 617 (10.05%)	86
248	PCDHA7	protocadherin alpha 7	66 / 750 (8.80%)	502 / 15,076	51 / 617 (8.27%)	99 / 617 (16.05%)	73
249	MYO3A	myosin IIIA	66 / 750 (8.80%)	602 / 15,076	58 / 617 (9.40%)	62 / 617 (10.05%)	83
250	GRIK3	glutamate ionotropic receptor kainate type subunit 3	66 / 750 (8.80%)	443 / 15,076	22 / 617 (3.57%)	131 / 617 (21.23%)	68
251	PCDHA3	protocadherin alpha 3	66 / 750 (8.80%)	541 / 15,076	51 / 617 (8.27%)	99 / 617 (16.05%)	69
252	ASTN1	astrotactin 1	66 / 750 (8.80%)	689 / 15,076	140 / 617 (22.69%)	25 / 617 (4.05%)	79
253	CARD11	caspase recruitment domain family member 11	66 / 750 (8.80%)	488 / 15,076	336 / 617 (54.46%)	4 / 617 (0.65%)	67	Cancer Gene Census
254	CTNNA2	catenin alpha 2	66 / 750 (8.80%)	653 / 15,076	129 / 617 (20.91%)	13 / 617 (2.11%)	74	Cancer Gene Census
255	LRRC7	leucine rich repeat containing 7	66 / 750 (8.80%)	679 / 15,076	18 / 617 (2.92%)	142 / 617 (23.01%)	84
256	THSD7A	thrombospondin type 1 domain containing 7A	66 / 750 (8.80%)	582 / 15,076	343 / 617 (55.59%)	5 / 617 (0.81%)	71
257	CACNA1G	calcium voltage-gated channel subunit alpha1 G	65 / 750 (8.67%)	543 / 15,076	132 / 617 (21.39%)	52 / 617 (8.43%)	76
258	FHOD3	formin homology 2 domain containing 3	65 / 750 (8.67%)	414 / 15,076	20 / 617 (3.24%)	382 / 617 (61.91%)	57
259	CHD6	chromodomain helicase DNA binding protein 6	65 / 750 (8.67%)	574 / 15,076	453 / 617 (73.42%)	4 / 617 (0.65%)	81
260	SPTB	spectrin beta, erythrocytic	65 / 750 (8.67%)	535 / 15,076	36 / 617 (5.83%)	178 / 617 (28.85%)	70
261	BCL9L	BCL9 like	65 / 750 (8.67%)	344 / 15,076	74 / 617 (11.99%)	68 / 617 (11.02%)	65	Cancer Gene Census
262	F8	coagulation factor VIII	65 / 750 (8.67%)	583 / 15,076	0 / 617 (0.00%)	0 / 617 (0.00%)	88
263	ABCA4	ATP binding cassette subfamily A member 4	65 / 750 (8.67%)	507 / 15,076	21 / 617 (3.40%)	133 / 617 (21.56%)	83
264	TEX15	testis expressed 15, meiosis and synapsis associated	65 / 750 (8.67%)	600 / 15,076	111 / 617 (17.99%)	248 / 617 (40.19%)	106
265	SORCS1	sortilin related VPS10 domain containing receptor 1	65 / 750 (8.67%)	596 / 15,076	25 / 617 (4.05%)	119 / 617 (19.29%)	73
266	MKI67	marker of proliferation Ki-67	65 / 750 (8.67%)	648 / 15,076	32 / 617 (5.19%)	97 / 617 (15.72%)	92
267	PLXND1	plexin D1	64 / 750 (8.53%)	400 / 15,076	92 / 617 (14.91%)	37 / 617 (6.00%)	76
268	SALL1	spalt like transcription factor 1	64 / 750 (8.53%)	603 / 15,076	145 / 617 (23.50%)	20 / 617 (3.24%)	74
269	PLXNA1	plexin A1	64 / 750 (8.53%)	454 / 15,076	89 / 617 (14.42%)	35 / 617 (5.67%)	68
270	EPHA5	EPH receptor A5	64 / 750 (8.53%)	582 / 15,076	23 / 617 (3.73%)	133 / 617 (21.56%)	71
271	KCNB2	potassium voltage-gated channel subfamily B member 2	64 / 750 (8.53%)	594 / 15,076	318 / 617 (51.54%)	15 / 617 (2.43%)	65
272	NOS1	nitric oxide synthase 1	64 / 750 (8.53%)	632 / 15,076	114 / 617 (18.48%)	43 / 617 (6.97%)	70
273	CELSR2	cadherin EGF LAG seven-pass G-type receptor 2	64 / 750 (8.53%)	529 / 15,076	21 / 617 (3.40%)	136 / 617 (22.04%)	81
274	MYH11	myosin heavy chain 11	64 / 750 (8.53%)	561 / 15,076	133 / 617 (21.56%)	19 / 617 (3.08%)	82	Cancer Gene Census
275	EVC2	EvC ciliary complex subunit 2	64 / 750 (8.53%)	367 / 15,076	29 / 617 (4.70%)	151 / 617 (24.47%)	77
276	CNTN6	contactin 6	64 / 750 (8.53%)	494 / 15,076	61 / 617 (9.89%)	87 / 617 (14.10%)	72
277	SCN2A	sodium voltage-gated channel alpha subunit 2	64 / 750 (8.53%)	615 / 15,076	126 / 617 (20.42%)	18 / 617 (2.92%)	83
278	PAPPA	pappalysin 1	64 / 750 (8.53%)	543 / 15,076	98 / 617 (15.88%)	52 / 617 (8.43%)	77
279	VPS13D	vacuolar protein sorting 13 homolog D	64 / 750 (8.53%)	666 / 15,076	10 / 617 (1.62%)	174 / 617 (28.20%)	98
280	CDH10	cadherin 10	64 / 750 (8.53%)	727 / 15,076	122 / 617 (19.77%)	43 / 617 (6.97%)	75	Cancer Gene Census
281	PCDHB7	protocadherin beta 7	64 / 750 (8.53%)	536 / 15,076	51 / 617 (8.27%)	98 / 617 (15.88%)	80
282	LAMA4	laminin subunit alpha 4	64 / 750 (8.53%)	486 / 15,076	94 / 617 (15.24%)	73 / 617 (11.83%)	77
283	PCDHB2	protocadherin beta 2	64 / 750 (8.53%)	448 / 15,076	51 / 617 (8.27%)	98 / 617 (15.88%)	71
284	FAM135B	family with sequence similarity 135 member B	64 / 750 (8.53%)	937 / 15,076	336 / 617 (54.46%)	22 / 617 (3.57%)	76	Cancer Gene Census
285	ABCA12	ATP binding cassette subfamily A member 12	64 / 750 (8.53%)	661 / 15,076	123 / 617 (19.94%)	19 / 617 (3.08%)	98
286	BNC2	basonuclin 2	64 / 750 (8.53%)	407 / 15,076	125 / 617 (20.26%)	62 / 617 (10.05%)	69
287	CHD5	chromodomain helicase DNA binding protein 5	63 / 750 (8.40%)	524 / 15,076	12 / 617 (1.94%)	173 / 617 (28.04%)	70
288	CPAMD8	C3 and PZP like alpha-2-macroglobulin domain containing 8	63 / 750 (8.40%)	543 / 15,076	107 / 617 (17.34%)	34 / 617 (5.51%)	74
289	FAM47C	family with sequence similarity 47 member C	63 / 750 (8.40%)	621 / 15,076	0 / 617 (0.00%)	0 / 617 (0.00%)	57	Cancer Gene Census
290	ADCY8	adenylate cyclase 8	63 / 750 (8.40%)	645 / 15,076	338 / 617 (54.78%)	11 / 617 (1.78%)	83
291	TNRC6B	trinucleotide repeat containing adaptor 6B	63 / 750 (8.40%)	379 / 15,076	18 / 617 (2.92%)	166 / 617 (26.90%)	69
292	FAM47A	family with sequence similarity 47 member A	63 / 750 (8.40%)	568 / 15,076	0 / 617 (0.00%)	0 / 617 (0.00%)	67
293	CUX2	cut like homeobox 2	63 / 750 (8.40%)	492 / 15,076	111 / 617 (17.99%)	47 / 617 (7.62%)	68
294	NOTCH1	notch receptor 1	63 / 750 (8.40%)	810 / 15,076	107 / 617 (17.34%)	60 / 617 (9.72%)	81	Cancer Gene Census
295	CELSR3	cadherin EGF LAG seven-pass G-type receptor 3	62 / 750 (8.27%)	542 / 15,076	56 / 617 (9.08%)	88 / 617 (14.26%)	84
296	PCDHB3	protocadherin beta 3	62 / 750 (8.27%)	494 / 15,076	51 / 617 (8.27%)	98 / 617 (15.88%)	67
297	DNHD1	dynein heavy chain domain 1	62 / 750 (8.27%)	386 / 15,076	87 / 617 (14.10%)	46 / 617 (7.46%)	81
298	ABCA1	ATP binding cassette subfamily A member 1	62 / 750 (8.27%)	426 / 15,076	98 / 617 (15.88%)	54 / 617 (8.75%)	81
299	DOCK8	dedicator of cytokinesis 8	62 / 750 (8.27%)	460 / 15,076	135 / 617 (21.88%)	60 / 617 (9.72%)	74
300	SCN11A	sodium voltage-gated channel alpha subunit 11	62 / 750 (8.27%)	607 / 15,076	59 / 617 (9.56%)	70 / 617 (11.35%)	73
301	MGA	MAX dimerization protein MGA	62 / 750 (8.27%)	570 / 15,076	17 / 617 (2.76%)	212 / 617 (34.36%)	78
302	VPS13A	vacuolar protein sorting 13 homolog A	62 / 750 (8.27%)	535 / 15,076	98 / 617 (15.88%)	52 / 617 (8.43%)	84
303	SCN7A	sodium voltage-gated channel alpha subunit 7	62 / 750 (8.27%)	515 / 15,076	126 / 617 (20.42%)	19 / 617 (3.08%)	80
304	IGSF9B	immunoglobulin superfamily member 9B	62 / 750 (8.27%)	458 / 15,076	76 / 617 (12.32%)	64 / 617 (10.37%)	71
305	PCDHA4	protocadherin alpha 4	62 / 750 (8.27%)	473 / 15,076	51 / 617 (8.27%)	99 / 617 (16.05%)	68
306	RIMBP2	RIMS binding protein 2	62 / 750 (8.27%)	508 / 15,076	114 / 617 (18.48%)	42 / 617 (6.81%)	63
307	TRPC4	transient receptor potential cation channel subfamily C member 4	62 / 750 (8.27%)	421 / 15,076	366 / 617 (59.32%)	17 / 617 (2.76%)	73
308	NPAP1	nuclear pore associated protein 1	62 / 750 (8.27%)	771 / 15,076	22 / 617 (3.57%)	206 / 617 (33.39%)	79
309	ALMS1	ALMS1 centrosome and basal body associated protein	62 / 750 (8.27%)	674 / 15,076	119 / 617 (19.29%)	15 / 617 (2.43%)	97
310	DISP3	dispatched RND transporter family member 3	61 / 750 (8.13%)	484 / 15,076	10 / 617 (1.62%)	171 / 617 (27.71%)	69
311	ITPR1	inositol 1,4,5-trisphosphate receptor type 1	61 / 750 (8.13%)	493 / 15,076	60 / 617 (9.72%)	86 / 617 (13.94%)	91
312	CTNND2	catenin delta 2	61 / 750 (8.13%)	670 / 15,076	116 / 617 (18.80%)	53 / 617 (8.59%)	68	Cancer Gene Census
313	RP1L1	RP1 like 1	61 / 750 (8.13%)	672 / 15,076	91 / 617 (14.75%)	276 / 617 (44.73%)	75
314	FLNB	filamin B	61 / 750 (8.13%)	504 / 15,076	58 / 617 (9.40%)	87 / 617 (14.10%)	79
315	DCC	DCC netrin 1 receptor	61 / 750 (8.13%)	740 / 15,076	10 / 617 (1.62%)	406 / 617 (65.80%)	79	Cancer Gene Census
316	MTUS2	microtubule associated scaffold protein 2	61 / 750 (8.13%)	540 / 15,076	377 / 617 (61.10%)	11 / 617 (1.78%)	75
317	SCN3A	sodium voltage-gated channel alpha subunit 3	61 / 750 (8.13%)	594 / 15,076	126 / 617 (20.42%)	18 / 617 (2.92%)	87
318	HRNR	hornerin	61 / 750 (8.13%)	612 / 15,076	133 / 617 (21.56%)	27 / 617 (4.38%)	70
319	NYAP2	neuronal tyrosine-phosphorylated phosphoinositide-3-kinase adaptor 2	61 / 750 (8.13%)	398 / 15,076	119 / 617 (19.29%)	20 / 617 (3.24%)	58
320	GCN1	GCN1 activator of EIF2AK4	61 / 750 (8.13%)	484 / 15,076	112 / 617 (18.15%)	42 / 617 (6.81%)	71
321	FBXL7	F-box and leucine rich repeat protein 7	61 / 750 (8.13%)	379 / 15,076	117 / 617 (18.96%)	45 / 617 (7.29%)	63
322	SPEN	spen family transcriptional repressor	61 / 750 (8.13%)	623 / 15,076	9 / 617 (1.46%)	181 / 617 (29.34%)	93	Cancer Gene Census
323	LRRIQ1	leucine rich repeats and IQ motif containing 1	61 / 750 (8.13%)	533 / 15,076	113 / 617 (18.31%)	51 / 617 (8.27%)	81
324	ABCA2	ATP binding cassette subfamily A member 2	61 / 750 (8.13%)	391 / 15,076	107 / 617 (17.34%)	60 / 617 (9.72%)	81
325	BCL9	BCL9 transcription coactivator	61 / 750 (8.13%)	334 / 15,076	131 / 617 (21.23%)	28 / 617 (4.54%)	69	Cancer Gene Census
326	BOD1L1	biorientation of chromosomes in cell division 1 like 1	61 / 750 (8.13%)	514 / 15,076	26 / 617 (4.21%)	152 / 617 (24.64%)	78
327	DAPK1	death associated protein kinase 1	61 / 750 (8.13%)	366 / 15,076	97 / 617 (15.72%)	56 / 617 (9.08%)	60
328	PKD1L1	polycystin 1 like 1, transient receptor potential channel interacting	61 / 750 (8.13%)	624 / 15,076	337 / 617 (54.62%)	3 / 617 (0.49%)	88
329	MYH9	myosin heavy chain 9	61 / 750 (8.13%)	478 / 15,076	19 / 617 (3.08%)	160 / 617 (25.93%)	79	Cancer Gene Census
330	COL4A1	collagen type IV alpha 1 chain	61 / 750 (8.13%)	515 / 15,076	367 / 617 (59.48%)	17 / 617 (2.76%)	69
331	ICE1	interactor of little elongation complex ELL subunit 1	60 / 750 (8.00%)	494 / 15,076	117 / 617 (18.96%)	56 / 617 (9.08%)	75
332	SLIT2	slit guidance ligand 2	60 / 750 (8.00%)	613 / 15,076	26 / 617 (4.21%)	147 / 617 (23.82%)	83
333	ACACB	acetyl-CoA carboxylase beta	60 / 750 (8.00%)	552 / 15,076	111 / 617 (17.99%)	47 / 617 (7.62%)	81
334	NAV2	neuron navigator 2	60 / 750 (8.00%)	523 / 15,076	83 / 617 (13.45%)	40 / 617 (6.48%)	75
335	FLRT2	fibronectin leucine rich transmembrane protein 2	60 / 750 (8.00%)	403 / 15,076	35 / 617 (5.67%)	180 / 617 (29.17%)	75
336	VPS13C	vacuolar protein sorting 13 homolog C	60 / 750 (8.00%)	569 / 15,076	18 / 617 (2.92%)	196 / 617 (31.77%)	89
337	AFF2	AF4/FMR2 family member 2	60 / 750 (8.00%)	564 / 15,076	0 / 617 (0.00%)	0 / 617 (0.00%)	67
338	NRG1	neuregulin 1	60 / 750 (8.00%)	440 / 15,076	114 / 617 (18.48%)	240 / 617 (38.90%)	66	Cancer Gene Census
339	LYST	lysosomal trafficking regulator	60 / 750 (8.00%)	654 / 15,076	135 / 617 (21.88%)	39 / 617 (6.32%)	96
340	EYS	eyes shut homolog	60 / 750 (8.00%)	617 / 15,076	116 / 617 (18.80%)	52 / 617 (8.43%)	89
341	GALNT17	polypeptide N-acetylgalactosaminyltransferase 17	60 / 750 (8.00%)	480 / 15,076	288 / 617 (46.68%)	8 / 617 (1.30%)	60
342	AKAP12	A-kinase anchoring protein 12	60 / 750 (8.00%)	341 / 15,076	107 / 617 (17.34%)	62 / 617 (10.05%)	72
343	ERICH3	glutamate rich 3	60 / 750 (8.00%)	770 / 15,076	22 / 617 (3.57%)	140 / 617 (22.69%)	83
344	HERC1	HECT and RLD domain containing E3 ubiquitin protein ligase family member 1	60 / 750 (8.00%)	598 / 15,076	21 / 617 (3.40%)	195 / 617 (31.60%)	94
345	NCOR1	nuclear receptor corepressor 1	60 / 750 (8.00%)	527 / 15,076	14 / 617 (2.27%)	333 / 617 (53.97%)	71	Cancer Gene Census
346	ZNF462	zinc finger protein 462	60 / 750 (8.00%)	515 / 15,076	95 / 617 (15.40%)	55 / 617 (8.91%)	73
347	THBS2	thrombospondin 2	60 / 750 (8.00%)	436 / 15,076	106 / 617 (17.18%)	63 / 617 (10.21%)	70
348	COL5A2	collagen type V alpha 2 chain	60 / 750 (8.00%)	477 / 15,076	131 / 617 (21.23%)	14 / 617 (2.27%)	73
349	CACNA1C	calcium voltage-gated channel subunit alpha1 C	60 / 750 (8.00%)	700 / 15,076	152 / 617 (24.64%)	43 / 617 (6.97%)	81
350	SFMBT2	Scm like with four mbt domains 2	60 / 750 (8.00%)	361 / 15,076	61 / 617 (9.89%)	70 / 617 (11.35%)	62
351	NLGN4X	neuroligin 4 X-linked	60 / 750 (8.00%)	491 / 15,076	0 / 617 (0.00%)	0 / 617 (0.00%)	65
352	KIF1A	kinesin family member 1A	60 / 750 (8.00%)	461 / 15,076	122 / 617 (19.77%)	29 / 617 (4.70%)	73
353	LAMA3	laminin subunit alpha 3	60 / 750 (8.00%)	594 / 15,076	30 / 617 (4.86%)	350 / 617 (56.73%)	81
354	CACNA1D	calcium voltage-gated channel subunit alpha1 D	60 / 750 (8.00%)	500 / 15,076	55 / 617 (8.91%)	89 / 617 (14.42%)	75	Cancer Gene Census
355	SPTBN2	spectrin beta, non-erythrocytic 2	60 / 750 (8.00%)	444 / 15,076	77 / 617 (12.48%)	61 / 617 (9.89%)	76
356	SPEF2	sperm flagellar 2	59 / 750 (7.87%)	599 / 15,076	120 / 617 (19.45%)	37 / 617 (6.00%)	76
357	COL18A1	collagen type XVIII alpha 1 chain	59 / 750 (7.87%)	370 / 15,076	38 / 617 (6.16%)	151 / 617 (24.47%)	75
358	ALK	ALK receptor tyrosine kinase	59 / 750 (7.87%)	489 / 15,076	119 / 617 (19.29%)	18 / 617 (2.92%)	70	Cancer Gene Census
359	CADPS	calcium dependent secretion activator	59 / 750 (7.87%)	472 / 15,076	67 / 617 (10.86%)	70 / 617 (11.35%)	67
360	PTPN13	protein tyrosine phosphatase non-receptor type 13	59 / 750 (7.87%)	432 / 15,076	20 / 617 (3.24%)	148 / 617 (23.99%)	83	Cancer Gene Census
361	C3	complement C3	59 / 750 (7.87%)	498 / 15,076	98 / 617 (15.88%)	49 / 617 (7.94%)	69
362	NCOR2	nuclear receptor corepressor 2	59 / 750 (7.87%)	513 / 15,076	116 / 617 (18.80%)	43 / 617 (6.97%)	70	Cancer Gene Census
363	PCDHGA2	protocadherin gamma subfamily A, 2	59 / 750 (7.87%)	475 / 15,076	52 / 617 (8.43%)	97 / 617 (15.72%)	60
364	CNOT1	CCR4-NOT transcription complex subunit 1	59 / 750 (7.87%)	459 / 15,076	138 / 617 (22.37%)	26 / 617 (4.21%)	84
365	SETX	senataxin	59 / 750 (7.87%)	439 / 15,076	97 / 617 (15.72%)	58 / 617 (9.40%)	82
366	USP34	ubiquitin specific peptidase 34	59 / 750 (7.87%)	600 / 15,076	122 / 617 (19.77%)	14 / 617 (2.27%)	82
367	MYH13	myosin heavy chain 13	59 / 750 (7.87%)	612 / 15,076	14 / 617 (2.27%)	339 / 617 (54.94%)	82
368	GTF3C1	general transcription factor IIIC subunit 1	59 / 750 (7.87%)	518 / 15,076	141 / 617 (22.85%)	15 / 617 (2.43%)	65
369	MED12L	mediator complex subunit 12L	59 / 750 (7.87%)	550 / 15,076	99 / 617 (16.05%)	34 / 617 (5.51%)	74
370	CEP290	centrosomal protein 290	59 / 750 (7.87%)	394 / 15,076	114 / 617 (18.48%)	54 / 617 (8.75%)	81
371	PCDHB6	protocadherin beta 6	59 / 750 (7.87%)	504 / 15,076	51 / 617 (8.27%)	98 / 617 (15.88%)	64
372	FSIP2	fibrous sheath interacting protein 2	59 / 750 (7.87%)	704 / 15,076	130 / 617 (21.07%)	19 / 617 (3.08%)	97
373	DSEL	dermatan sulfate epimerase like	59 / 750 (7.87%)	422 / 15,076	14 / 617 (2.27%)	401 / 617 (64.99%)	82
374	DCAF4L2	DDB1 and CUL4 associated factor 4 like 2	59 / 750 (7.87%)	440 / 15,076	323 / 617 (52.35%)	13 / 617 (2.11%)	56
375	MAP3K4	mitogen-activated protein kinase kinase kinase 4	59 / 750 (7.87%)	382 / 15,076	98 / 617 (15.88%)	68 / 617 (11.02%)	57
376	TNRC18	trinucleotide repeat containing 18	59 / 750 (7.87%)	480 / 15,076	341 / 617 (55.27%)	4 / 617 (0.65%)	70
377	MTOR	mechanistic target of rapamycin kinase	59 / 750 (7.87%)	497 / 15,076	11 / 617 (1.78%)	171 / 617 (27.71%)	73	Cancer Gene Census
378	FLT4	fms related receptor tyrosine kinase 4	59 / 750 (7.87%)	463 / 15,076	64 / 617 (10.37%)	94 / 617 (15.24%)	64	Cancer Gene Census
379	CHD8	chromodomain helicase DNA binding protein 8	59 / 750 (7.87%)	492 / 15,076	46 / 617 (7.46%)	182 / 617 (29.50%)	75
380	PREX1	phosphatidylinositol-3,4,5-trisphosphate dependent Rac exchange factor 1	59 / 750 (7.87%)	435 / 15,076	458 / 617 (74.23%)	0 / 617 (0.00%)	65
381	SPAG17	sperm associated antigen 17	58 / 750 (7.73%)	570 / 15,076	31 / 617 (5.02%)	117 / 617 (18.96%)	89
382	ITPR3	inositol 1,4,5-trisphosphate receptor type 3	58 / 750 (7.73%)	484 / 15,076	130 / 617 (21.07%)	43 / 617 (6.97%)	75
383	PTPRZ1	protein tyrosine phosphatase receptor type Z1	58 / 750 (7.73%)	575 / 15,076	286 / 617 (46.35%)	12 / 617 (1.94%)	78
384	DLG2	discs large MAGUK scaffold protein 2	58 / 750 (7.73%)	439 / 15,076	90 / 617 (14.59%)	59 / 617 (9.56%)	71
385	SPHKAP	SPHK1 interactor, AKAP domain containing	58 / 750 (7.73%)	771 / 15,076	122 / 617 (19.77%)	19 / 617 (3.08%)	71
386	MPDZ	multiple PDZ domain crumbs cell polarity complex component	58 / 750 (7.73%)	407 / 15,076	131 / 617 (21.23%)	60 / 617 (9.72%)	69
387	GPR158	G protein-coupled receptor 158	58 / 750 (7.73%)	572 / 15,076	58 / 617 (9.40%)	66 / 617 (10.70%)	65
388	AKAP6	A-kinase anchoring protein 6	58 / 750 (7.73%)	539 / 15,076	44 / 617 (7.13%)	175 / 617 (28.36%)	85
389	KCNA4	potassium voltage-gated channel subfamily A member 4	58 / 750 (7.73%)	427 / 15,076	79 / 617 (12.80%)	42 / 617 (6.81%)	51
390	MGAM	maltase-glucoamylase	58 / 750 (7.73%)	808 / 15,076	293 / 617 (47.49%)	9 / 617 (1.46%)	75
391	ADAMTS5	ADAM metallopeptidase with thrombospondin type 1 motif 5	58 / 750 (7.73%)	415 / 15,076	35 / 617 (5.67%)	148 / 617 (23.99%)	64
392	ADCY2	adenylate cyclase 2	58 / 750 (7.73%)	498 / 15,076	117 / 617 (18.96%)	53 / 617 (8.59%)	63
393	GPR179	G protein-coupled receptor 179	58 / 750 (7.73%)	456 / 15,076	130 / 617 (21.07%)	54 / 617 (8.75%)	81
394	WNK2	WNK lysine deficient protein kinase 2	58 / 750 (7.73%)	452 / 15,076	100 / 617 (16.21%)	54 / 617 (8.75%)	68	Cancer Gene Census
395	REV3L	REV3 like, DNA directed polymerase zeta catalytic subunit	58 / 750 (7.73%)	494 / 15,076	93 / 617 (15.07%)	72 / 617 (11.67%)	91
396	LAMC3	laminin subunit gamma 3	58 / 750 (7.73%)	407 / 15,076	97 / 617 (15.72%)	57 / 617 (9.24%)	56
397	BRWD3	bromodomain and WD repeat domain containing 3	58 / 750 (7.73%)	514 / 15,076	0 / 617 (0.00%)	0 / 617 (0.00%)	70
398	MIDEAS	mitotic deacetylase associated SANT domain protein	58 / 750 (7.73%)	288 / 15,076	39 / 617 (6.32%)	180 / 617 (29.17%)	40
399	ROS1	ROS proto-oncogene 1, receptor tyrosine kinase	58 / 750 (7.73%)	601 / 15,076	94 / 617 (15.24%)	74 / 617 (11.99%)	89	Cancer Gene Census
400	CDH4	cadherin 4	58 / 750 (7.73%)	409 / 15,076	459 / 617 (74.39%)	2 / 617 (0.32%)	61
401	PCDH19	protocadherin 19	57 / 750 (7.60%)	466 / 15,076	0 / 617 (0.00%)	0 / 617 (0.00%)	60
402	ACACA	acetyl-CoA carboxylase alpha	57 / 750 (7.60%)	473 / 15,076	126 / 617 (20.42%)	61 / 617 (9.89%)	68
403	PTPRM	protein tyrosine phosphatase receptor type M	57 / 750 (7.60%)	427 / 15,076	33 / 617 (5.35%)	346 / 617 (56.08%)	79
404	MED12	mediator complex subunit 12	57 / 750 (7.60%)	546 / 15,076	0 / 617 (0.00%)	0 / 617 (0.00%)	57	Cancer Gene Census
405	SZT2	SZT2 subunit of KICSTOR complex	57 / 750 (7.60%)	546 / 15,076	29 / 617 (4.70%)	112 / 617 (18.15%)	77
406	MYH6	myosin heavy chain 6	57 / 750 (7.60%)	600 / 15,076	40 / 617 (6.48%)	173 / 617 (28.04%)	72
407	ADGRB3	adhesion G protein-coupled receptor B3	57 / 750 (7.60%)	727 / 15,076	111 / 617 (17.99%)	60 / 617 (9.72%)	84
408	PCDHA8	protocadherin alpha 8	57 / 750 (7.60%)	503 / 15,076	51 / 617 (8.27%)	99 / 617 (16.05%)	67
409	GOLGB1	golgin B1	57 / 750 (7.60%)	540 / 15,076	86 / 617 (13.94%)	37 / 617 (6.00%)	94
410	A2ML1	alpha-2-macroglobulin like 1	57 / 750 (7.60%)	369 / 15,076	130 / 617 (21.07%)	55 / 617 (8.91%)	82
411	NRK	Nik related kinase	57 / 750 (7.60%)	495 / 15,076	0 / 617 (0.00%)	0 / 617 (0.00%)	70
412	SALL3	spalt like transcription factor 3	57 / 750 (7.60%)	518 / 15,076	13 / 617 (2.11%)	397 / 617 (64.34%)	62
413	HTT	huntingtin	57 / 750 (7.60%)	516 / 15,076	30 / 617 (4.86%)	151 / 617 (24.47%)	67
414	HELZ2	helicase with zinc finger 2	57 / 750 (7.60%)	438 / 15,076	457 / 617 (74.07%)	3 / 617 (0.49%)	73
415	TRIP12	thyroid hormone receptor interactor 12	57 / 750 (7.60%)	418 / 15,076	122 / 617 (19.77%)	24 / 617 (3.89%)	67
416	WDFY3	WD repeat and FYVE domain containing 3	57 / 750 (7.60%)	654 / 15,076	23 / 617 (3.73%)	145 / 617 (23.50%)	90
417	POLE	DNA polymerase epsilon, catalytic subunit	57 / 750 (7.60%)	487 / 15,076	115 / 617 (18.64%)	44 / 617 (7.13%)	69	Cancer Gene Census
418	COL1A2	collagen type I alpha 2 chain	57 / 750 (7.60%)	518 / 15,076	293 / 617 (47.49%)	8 / 617 (1.30%)	62
419	HDAC9	histone deacetylase 9	57 / 750 (7.60%)	460 / 15,076	339 / 617 (54.94%)	6 / 617 (0.97%)	66
420	DMXL1	Dmx like 1	57 / 750 (7.60%)	479 / 15,076	47 / 617 (7.62%)	133 / 617 (21.56%)	80
421	GRIA2	glutamate ionotropic receptor AMPA type subunit 2	57 / 750 (7.60%)	438 / 15,076	19 / 617 (3.08%)	173 / 617 (28.04%)	70
422	UBR5	ubiquitin protein ligase E3 component n-recognin 5	57 / 750 (7.60%)	556 / 15,076	336 / 617 (54.46%)	11 / 617 (1.78%)	55	Cancer Gene Census
423	SCN4A	sodium voltage-gated channel alpha subunit 4	57 / 750 (7.60%)	483 / 15,076	122 / 617 (19.77%)	54 / 617 (8.75%)	70
424	CPLANE1	ciliogenesis and planar polarity effector 1	57 / 750 (7.60%)	456 / 15,076	119 / 617 (19.29%)	38 / 617 (6.16%)	87
425	ASTN2	astrotactin 2	57 / 750 (7.60%)	543 / 15,076	98 / 617 (15.88%)	55 / 617 (8.91%)	64
426	ATP2B2	ATPase plasma membrane Ca2+ transporting 2	57 / 750 (7.60%)	442 / 15,076	61 / 617 (9.89%)	79 / 617 (12.80%)	69
427	FER1L6	fer-1 like family member 6	57 / 750 (7.60%)	590 / 15,076	342 / 617 (55.43%)	11 / 617 (1.78%)	68
428	PCDHA1	protocadherin alpha 1	57 / 750 (7.60%)	499 / 15,076	51 / 617 (8.27%)	99 / 617 (16.05%)	59
429	NLRC5	NLR family CARD domain containing 5	57 / 750 (7.60%)	436 / 15,076	136 / 617 (22.04%)	25 / 617 (4.05%)	80
430	NBEAL2	neurobeachin like 2	57 / 750 (7.60%)	371 / 15,076	56 / 617 (9.08%)	84 / 617 (13.61%)	67
431	FLNA	filamin A	57 / 750 (7.60%)	582 / 15,076	0 / 617 (0.00%)	0 / 617 (0.00%)	82	Cancer Gene Census
432	FLG2	filaggrin family member 2	57 / 750 (7.60%)	735 / 15,076	133 / 617 (21.56%)	27 / 617 (4.38%)	80
433	SRRM2	serine/arginine repetitive matrix 2	56 / 750 (7.47%)	524 / 15,076	114 / 617 (18.48%)	46 / 617 (7.46%)	73
434	FMN2	formin 2	56 / 750 (7.47%)	784 / 15,076	141 / 617 (22.85%)	32 / 617 (5.19%)	67
435	SLIT3	slit guidance ligand 3	56 / 750 (7.47%)	535 / 15,076	57 / 617 (9.24%)	102 / 617 (16.53%)	60
436	NRXN2	neurexin 2	56 / 750 (7.47%)	476 / 15,076	69 / 617 (11.18%)	64 / 617 (10.37%)	65
437	NOTCH3	notch receptor 3	56 / 750 (7.47%)	484 / 15,076	106 / 617 (17.18%)	30 / 617 (4.86%)	69
438	GRM6	glutamate metabotropic receptor 6	56 / 750 (7.47%)	383 / 15,076	62 / 617 (10.05%)	98 / 617 (15.88%)	61
439	ADGRB1	adhesion G protein-coupled receptor B1	56 / 750 (7.47%)	413 / 15,076	332 / 617 (53.81%)	29 / 617 (4.70%)	67
440	ADAMTS12	ADAM metallopeptidase with thrombospondin type 1 motif 12	56 / 750 (7.47%)	709 / 15,076	119 / 617 (19.29%)	39 / 617 (6.32%)	70
441	SMARCA4	SWI/SNF related, matrix associated, actin dependent regulator of chromatin, subfamily a, member 4	56 / 750 (7.47%)	609 / 15,076	104 / 617 (16.86%)	35 / 617 (5.67%)	64	Cancer Gene Census
442	DCAF12L2	DDB1 and CUL4 associated factor 12 like 2	56 / 750 (7.47%)	382 / 15,076	0 / 617 (0.00%)	0 / 617 (0.00%)	58	Cancer Gene Census
443	PKDREJ	polycystin family receptor for egg jelly	56 / 750 (7.47%)	391 / 15,076	19 / 617 (3.08%)	173 / 617 (28.04%)	73
444	MAGI2	membrane associated guanylate kinase, WW and PDZ domain containing 2	56 / 750 (7.47%)	497 / 15,076	289 / 617 (46.84%)	9 / 617 (1.46%)	62
445	NCAM2	neural cell adhesion molecule 2	56 / 750 (7.47%)	479 / 15,076	43 / 617 (6.97%)	158 / 617 (25.61%)	68
446	CDH11	cadherin 11	56 / 750 (7.47%)	485 / 15,076	136 / 617 (22.04%)	29 / 617 (4.70%)	60	Cancer Gene Census
447	ADAMTSL3	ADAMTS like 3	56 / 750 (7.47%)	479 / 15,076	31 / 617 (5.02%)	179 / 617 (29.01%)	66
448	ZNF804B	zinc finger protein 804B	56 / 750 (7.47%)	599 / 15,076	291 / 617 (47.16%)	8 / 617 (1.30%)	73
449	ADAMTSL1	ADAMTS like 1	56 / 750 (7.47%)	484 / 15,076	125 / 617 (20.26%)	60 / 617 (9.72%)	68
450	IRS4	insulin receptor substrate 4	55 / 750 (7.33%)	447 / 15,076	0 / 617 (0.00%)	0 / 617 (0.00%)	59	Cancer Gene Census
451	PCDHB12	protocadherin beta 12	55 / 750 (7.33%)	437 / 15,076	51 / 617 (8.27%)	98 / 617 (15.88%)	61
452	DLGAP2	DLG associated protein 2	55 / 750 (7.33%)	485 / 15,076	96 / 617 (15.56%)	262 / 617 (42.46%)	60
453	PLXNB1	plexin B1	55 / 750 (7.33%)	354 / 15,076	56 / 617 (9.08%)	88 / 617 (14.26%)	56
454	ZC3H13	zinc finger CCCH-type containing 13	55 / 750 (7.33%)	369 / 15,076	365 / 617 (59.16%)	24 / 617 (3.89%)	68
455	CNTN5	contactin 5	55 / 750 (7.33%)	549 / 15,076	88 / 617 (14.26%)	65 / 617 (10.53%)	71
456	ADGRL2	adhesion G protein-coupled receptor L2	55 / 750 (7.33%)	539 / 15,076	21 / 617 (3.40%)	139 / 617 (22.53%)	76
457	DCDC1	doublecortin domain containing 1	55 / 750 (7.33%)	576 / 15,076	81 / 617 (13.13%)	43 / 617 (6.97%)	76
458	FASN	fatty acid synthase	55 / 750 (7.33%)	423 / 15,076	118 / 617 (19.12%)	57 / 617 (9.24%)	67
459	MYO7A	myosin VIIA	55 / 750 (7.33%)	486 / 15,076	85 / 617 (13.78%)	57 / 617 (9.24%)	61
460	ITPR2	inositol 1,4,5-trisphosphate receptor type 2	55 / 750 (7.33%)	529 / 15,076	134 / 617 (21.72%)	51 / 617 (8.27%)	82
461	NF1	neurofibromin 1	55 / 750 (7.33%)	859 / 15,076	126 / 617 (20.42%)	59 / 617 (9.56%)	74	Cancer Gene Census
462	EP300	E1A binding protein p300	55 / 750 (7.33%)	568 / 15,076	18 / 617 (2.92%)	167 / 617 (27.07%)	65	Cancer Gene Census
463	CEP170	centrosomal protein 170	55 / 750 (7.33%)	368 / 15,076	140 / 617 (22.69%)	37 / 617 (6.00%)	68
464	SLITRK2	SLIT and NTRK like family member 2	55 / 750 (7.33%)	532 / 15,076	0 / 617 (0.00%)	0 / 617 (0.00%)	64
465	MBD6	methyl-CpG binding domain protein 6	55 / 750 (7.33%)	298 / 15,076	125 / 617 (20.26%)	34 / 617 (5.51%)	42
466	SLIT1	slit guidance ligand 1	55 / 750 (7.33%)	384 / 15,076	29 / 617 (4.70%)	113 / 617 (18.31%)	62
467	CAMTA1	calmodulin binding transcription activator 1	55 / 750 (7.33%)	473 / 15,076	9 / 617 (1.46%)	176 / 617 (28.53%)	64	Cancer Gene Census
468	PRRC2C	proline rich coiled-coil 2C	55 / 750 (7.33%)	437 / 15,076	139 / 617 (22.53%)	26 / 617 (4.21%)	70
469	COL4A5	collagen type IV alpha 5 chain	55 / 750 (7.33%)	499 / 15,076	0 / 617 (0.00%)	0 / 617 (0.00%)	68
470	TRPM3	transient receptor potential cation channel subfamily M member 3	55 / 750 (7.33%)	532 / 15,076	96 / 617 (15.56%)	53 / 617 (8.59%)	73
471	GREB1	growth regulating estrogen receptor binding 1	55 / 750 (7.33%)	499 / 15,076	119 / 617 (19.29%)	21 / 617 (3.40%)	65
472	PCDHGA8	protocadherin gamma subfamily A, 8	55 / 750 (7.33%)	376 / 15,076	52 / 617 (8.43%)	96 / 617 (15.56%)	58
473	AKAP13	A-kinase anchoring protein 13	55 / 750 (7.33%)	480 / 15,076	33 / 617 (5.35%)	174 / 617 (28.20%)	65
474	SCN10A	sodium voltage-gated channel alpha subunit 10	55 / 750 (7.33%)	674 / 15,076	59 / 617 (9.56%)	73 / 617 (11.83%)	75
475	RIF1	replication timing regulatory factor 1	55 / 750 (7.33%)	401 / 15,076	124 / 617 (20.10%)	18 / 617 (2.92%)	73
476	SLC4A3	solute carrier family 4 member 3	54 / 750 (7.20%)	376 / 15,076	130 / 617 (21.07%)	16 / 617 (2.59%)	57
477	CDH8	cadherin 8	54 / 750 (7.20%)	579 / 15,076	136 / 617 (22.04%)	30 / 617 (4.86%)	67
478	TPO	thyroid peroxidase	54 / 750 (7.20%)	538 / 15,076	128 / 617 (20.75%)	22 / 617 (3.57%)	57
479	CACNA1F	calcium voltage-gated channel subunit alpha1 F	54 / 750 (7.20%)	452 / 15,076	0 / 617 (0.00%)	0 / 617 (0.00%)	63
480	TRANK1	tetratricopeptide repeat and ankyrin repeat containing 1	54 / 750 (7.20%)	532 / 15,076	59 / 617 (9.56%)	73 / 617 (11.83%)	75
481	ARFGEF1	ADP ribosylation factor guanine nucleotide exchange factor 1	54 / 750 (7.20%)	382 / 15,076	313 / 617 (50.73%)	19 / 617 (3.08%)	64
482	PIK3CG	phosphatidylinositol-4,5-bisphosphate 3-kinase catalytic subunit gamma	54 / 750 (7.20%)	479 / 15,076	286 / 617 (46.35%)	10 / 617 (1.62%)	63
483	JAKMIP1	janus kinase and microtubule interacting protein 1	54 / 750 (7.20%)	354 / 15,076	33 / 617 (5.35%)	149 / 617 (24.15%)	62
484	STAB2	stabilin 2	54 / 750 (7.20%)	661 / 15,076	113 / 617 (18.31%)	51 / 617 (8.27%)	71
485	TRIOBP	TRIO and F-actin binding protein	54 / 750 (7.20%)	492 / 15,076	22 / 617 (3.57%)	160 / 617 (25.93%)	63
486	LPA	lipoprotein(a)	54 / 750 (7.20%)	550 / 15,076	99 / 617 (16.05%)	65 / 617 (10.53%)	60
487	NCAM1	neural cell adhesion molecule 1	54 / 750 (7.20%)	376 / 15,076	75 / 617 (12.16%)	75 / 617 (12.16%)	58
488	COL3A1	collagen type III alpha 1 chain	54 / 750 (7.20%)	567 / 15,076	131 / 617 (21.23%)	14 / 617 (2.27%)	62	Cancer Gene Census
489	DMXL2	Dmx like 2	54 / 750 (7.20%)	516 / 15,076	23 / 617 (3.73%)	201 / 617 (32.58%)	78
490	NUP205	nucleoporin 205	54 / 750 (7.20%)	395 / 15,076	294 / 617 (47.65%)	10 / 617 (1.62%)	68
491	ATP8A2	ATPase phospholipid transporting 8A2	54 / 750 (7.20%)	389 / 15,076	376 / 617 (60.94%)	11 / 617 (1.78%)	62
492	MYOM2	myomesin 2	54 / 750 (7.20%)	509 / 15,076	96 / 617 (15.56%)	262 / 617 (42.46%)	64
493	CHD9	chromodomain helicase DNA binding protein 9	54 / 750 (7.20%)	431 / 15,076	143 / 617 (23.18%)	20 / 617 (3.24%)	72
494	SHPRH	SNF2 histone linker PHD RING helicase	54 / 750 (7.20%)	361 / 15,076	105 / 617 (17.02%)	61 / 617 (9.89%)	55
495	BAHCC1	BAH domain and coiled-coil containing 1	54 / 750 (7.20%)	390 / 15,076	120 / 617 (19.45%)	55 / 617 (8.91%)	71
496	GLI2	GLI family zinc finger 2	54 / 750 (7.20%)	497 / 15,076	134 / 617 (21.72%)	13 / 617 (2.11%)	63
497	IGSF10	immunoglobulin superfamily member 10	54 / 750 (7.20%)	574 / 15,076	99 / 617 (16.05%)	34 / 617 (5.51%)	88
498	ZAN	zonadhesin	54 / 750 (7.20%)	719 / 15,076	291 / 617 (47.16%)	9 / 617 (1.46%)	68
499	USP9X	ubiquitin specific peptidase 9 X-linked	54 / 750 (7.20%)	490 / 15,076	0 / 617 (0.00%)	0 / 617 (0.00%)	65
500	ATRX	ATRX chromatin remodeler	54 / 750 (7.20%)	801 / 15,076	0 / 617 (0.00%)	0 / 617 (0.00%)	82	Cancer Gene Census
501	PCDHB5	protocadherin beta 5	54 / 750 (7.20%)	464 / 15,076	51 / 617 (8.27%)	98 / 617 (15.88%)	65
502	PLXNB3	plexin B3	54 / 750 (7.20%)	349 / 15,076	0 / 617 (0.00%)	0 / 617 (0.00%)	61
503	CRB1	crumbs cell polarity complex component 1	54 / 750 (7.20%)	656 / 15,076	135 / 617 (21.88%)	32 / 617 (5.19%)	68
504	PCDHA5	protocadherin alpha 5	54 / 750 (7.20%)	459 / 15,076	51 / 617 (8.27%)	99 / 617 (16.05%)	54
505	OCA2	OCA2 melanosomal transmembrane protein	54 / 750 (7.20%)	406 / 15,076	17 / 617 (2.76%)	207 / 617 (33.55%)	53
506	TSHZ2	teashirt zinc finger homeobox 2	54 / 750 (7.20%)	469 / 15,076	456 / 617 (73.91%)	1 / 617 (0.16%)	57
507	TCERG1	transcription elongation regulator 1	54 / 750 (7.20%)	307 / 15,076	52 / 617 (8.43%)	100 / 617 (16.21%)	51
508	GRIA4	glutamate ionotropic receptor AMPA type subunit 4	54 / 750 (7.20%)	405 / 15,076	82 / 617 (13.29%)	72 / 617 (11.67%)	75
509	CACNA2D3	calcium voltage-gated channel auxiliary subunit alpha2delta 3	54 / 750 (7.20%)	372 / 15,076	55 / 617 (8.91%)	86 / 617 (13.94%)	62
510	DOCK4	dedicator of cytokinesis 4	53 / 750 (7.07%)	521 / 15,076	287 / 617 (46.52%)	10 / 617 (1.62%)	68
511	TACC2	transforming acidic coiled-coil containing protein 2	53 / 750 (7.07%)	644 / 15,076	35 / 617 (5.67%)	94 / 617 (15.24%)	65
512	LCT	lactase	53 / 750 (7.07%)	617 / 15,076	128 / 617 (20.75%)	21 / 617 (3.40%)	67
513	DPP6	dipeptidyl peptidase like 6	53 / 750 (7.07%)	495 / 15,076	288 / 617 (46.68%)	17 / 617 (2.76%)	59
514	PTPRU	protein tyrosine phosphatase receptor type U	53 / 750 (7.07%)	342 / 15,076	9 / 617 (1.46%)	185 / 617 (29.98%)	58
515	MUC4	mucin 4, cell surface associated	53 / 750 (7.07%)	619 / 15,076	108 / 617 (17.50%)	39 / 617 (6.32%)	70	Cancer Gene Census
516	KANSL1	KAT8 regulatory NSL complex subunit 1	53 / 750 (7.07%)	378 / 15,076	189 / 617 (30.63%)	50 / 617 (8.10%)	60
517	CENPF	centromere protein F	53 / 750 (7.07%)	516 / 15,076	140 / 617 (22.69%)	30 / 617 (4.86%)	86
518	YLPM1	YLP motif containing 1	53 / 750 (7.07%)	424 / 15,076	40 / 617 (6.48%)	179 / 617 (29.01%)	61
519	PRDM9	PR/SET domain 9	53 / 750 (7.07%)	646 / 15,076	117 / 617 (18.96%)	43 / 617 (6.97%)	63
520	DLC1	DLC1 Rho GTPase activating protein	53 / 750 (7.07%)	465 / 15,076	90 / 617 (14.59%)	279 / 617 (45.22%)	75
521	TET1	tet methylcytosine dioxygenase 1	53 / 750 (7.07%)	449 / 15,076	47 / 617 (7.62%)	81 / 617 (13.13%)	68	Cancer Gene Census
522	FRMPD3	FERM and PDZ domain containing 3	53 / 750 (7.07%)	387 / 15,076	0 / 617 (0.00%)	0 / 617 (0.00%)	58
523	DOCK10	dedicator of cytokinesis 10	53 / 750 (7.07%)	479 / 15,076	122 / 617 (19.77%)	20 / 617 (3.24%)	75
524	EPHA6	EPH receptor A6	53 / 750 (7.07%)	517 / 15,076	85 / 617 (13.78%)	44 / 617 (7.13%)	65
525	PCDH7	protocadherin 7	53 / 750 (7.07%)	396 / 15,076	29 / 617 (4.70%)	149 / 617 (24.15%)	63
526	CASZ1	castor zinc finger 1	53 / 750 (7.07%)	399 / 15,076	11 / 617 (1.78%)	172 / 617 (27.88%)	73
527	GRIA1	glutamate ionotropic receptor AMPA type subunit 1	53 / 750 (7.07%)	473 / 15,076	54 / 617 (8.75%)	102 / 617 (16.53%)	58
528	DAAM2	dishevelled associated activator of morphogenesis 2	52 / 750 (6.93%)	317 / 15,076	135 / 617 (21.88%)	31 / 617 (5.02%)	61
529	NPHS1	NPHS1 adhesion molecule, nephrin	52 / 750 (6.93%)	406 / 15,076	132 / 617 (21.39%)	19 / 617 (3.08%)	58
530	ARAP2	ArfGAP with RhoGAP domain, ankyrin repeat and PH domain 2	52 / 750 (6.93%)	380 / 15,076	21 / 617 (3.40%)	158 / 617 (25.61%)	65
531	DOCK5	dedicator of cytokinesis 5	52 / 750 (6.93%)	404 / 15,076	89 / 617 (14.42%)	274 / 617 (44.41%)	54
532	PLXNA3	plexin A3	52 / 750 (6.93%)	434 / 15,076	0 / 617 (0.00%)	0 / 617 (0.00%)	56
533	ZBTB20	zinc finger and BTB domain containing 20	52 / 750 (6.93%)	369 / 15,076	82 / 617 (13.29%)	45 / 617 (7.29%)	33
534	PTPN14	protein tyrosine phosphatase non-receptor type 14	52 / 750 (6.93%)	318 / 15,076	139 / 617 (22.53%)	30 / 617 (4.86%)	58
535	TTK	TTK protein kinase	52 / 750 (6.93%)	336 / 15,076	107 / 617 (17.34%)	63 / 617 (10.21%)	32
536	SYCP2	synaptonemal complex protein 2	52 / 750 (6.93%)	381 / 15,076	457 / 617 (74.07%)	2 / 617 (0.32%)	61
537	NRXN3	neurexin 3	52 / 750 (6.93%)	641 / 15,076	37 / 617 (6.00%)	180 / 617 (29.17%)	60
538	CNTN1	contactin 1	52 / 750 (6.93%)	427 / 15,076	126 / 617 (20.42%)	39 / 617 (6.32%)	66
539	PRR12	proline rich 12	52 / 750 (6.93%)	340 / 15,076	116 / 617 (18.80%)	33 / 617 (5.35%)	60
540	RASGRF1	Ras protein specific guanine nucleotide releasing factor 1	52 / 750 (6.93%)	377 / 15,076	29 / 617 (4.70%)	186 / 617 (30.15%)	62
541	BCOR	BCL6 corepressor	52 / 750 (6.93%)	484 / 15,076	0 / 617 (0.00%)	0 / 617 (0.00%)	56	Cancer Gene Census
542	GRM7	glutamate metabotropic receptor 7	52 / 750 (6.93%)	532 / 15,076	61 / 617 (9.89%)	82 / 617 (13.29%)	51
543	MYH14	myosin heavy chain 14	52 / 750 (6.93%)	427 / 15,076	114 / 617 (18.48%)	36 / 617 (5.83%)	54
544	EPG5	ectopic P-granules autophagy protein 5 homolog	52 / 750 (6.93%)	444 / 15,076	16 / 617 (2.59%)	390 / 617 (63.21%)	67
545	MAP1A	microtubule associated protein 1A	52 / 750 (6.93%)	516 / 15,076	18 / 617 (2.92%)	211 / 617 (34.20%)	71
546	ATP2B3	ATPase plasma membrane Ca2+ transporting 3	52 / 750 (6.93%)	423 / 15,076	0 / 617 (0.00%)	0 / 617 (0.00%)	59	Cancer Gene Census
547	UNC80	unc-80 homolog, NALCN channel complex subunit	52 / 750 (6.93%)	374 / 15,076	126 / 617 (20.42%)	15 / 617 (2.43%)	66
548	DOCK9	dedicator of cytokinesis 9	52 / 750 (6.93%)	349 / 15,076	366 / 617 (59.32%)	17 / 617 (2.76%)	54
549	CNTNAP4	contactin associated protein family member 4	52 / 750 (6.93%)	522 / 15,076	129 / 617 (20.91%)	34 / 617 (5.51%)	63
550	CROCC	ciliary rootlet coiled-coil, rootletin	52 / 750 (6.93%)	339 / 15,076	11 / 617 (1.78%)	184 / 617 (29.82%)	62
551	PTPRC	protein tyrosine phosphatase receptor type C	52 / 750 (6.93%)	484 / 15,076	133 / 617 (21.56%)	34 / 617 (5.51%)	66	Cancer Gene Census
552	SEMA5B	semaphorin 5B	51 / 750 (6.80%)	405 / 15,076	88 / 617 (14.26%)	37 / 617 (6.00%)	56
553	GRM8	glutamate metabotropic receptor 8	51 / 750 (6.80%)	601 / 15,076	284 / 617 (46.03%)	18 / 617 (2.92%)	64
554	RGS12	regulator of G protein signaling 12	51 / 750 (6.80%)	384 / 15,076	30 / 617 (4.86%)	152 / 617 (24.64%)	47
555	KIAA1217	KIAA1217	51 / 750 (6.80%)	524 / 15,076	59 / 617 (9.56%)	67 / 617 (10.86%)	68
556	ABCA3	ATP binding cassette subfamily A member 3	51 / 750 (6.80%)	391 / 15,076	113 / 617 (18.31%)	49 / 617 (7.94%)	59
557	KCNH7	potassium voltage-gated channel subfamily H member 7	51 / 750 (6.80%)	488 / 15,076	130 / 617 (21.07%)	21 / 617 (3.40%)	63
558	USF3	upstream transcription factor family member 3	51 / 750 (6.80%)	424 / 15,076	81 / 617 (13.13%)	42 / 617 (6.81%)	65
559	OBSL1	obscurin like cytoskeletal adaptor 1	51 / 750 (6.80%)	355 / 15,076	130 / 617 (21.07%)	15 / 617 (2.43%)	64
560	CFAP65	cilia and flagella associated protein 65	51 / 750 (6.80%)	492 / 15,076	128 / 617 (20.75%)	15 / 617 (2.43%)	69
561	KSR2	kinase suppressor of ras 2	51 / 750 (6.80%)	406 / 15,076	111 / 617 (17.99%)	43 / 617 (6.97%)	60
562	HIVEP2	HIVEP zinc finger 2	51 / 750 (6.80%)	466 / 15,076	105 / 617 (17.02%)	62 / 617 (10.05%)	63
563	TRPA1	transient receptor potential cation channel subfamily A member 1	51 / 750 (6.80%)	509 / 15,076	314 / 617 (50.89%)	18 / 617 (2.92%)	59
564	CSPG4	chondroitin sulfate proteoglycan 4	51 / 750 (6.80%)	414 / 15,076	26 / 617 (4.21%)	191 / 617 (30.96%)	62
565	HIVEP3	HIVEP zinc finger 3	51 / 750 (6.80%)	510 / 15,076	29 / 617 (4.70%)	115 / 617 (18.64%)	64
566	KIF21A	kinesin family member 21A	51 / 750 (6.80%)	415 / 15,076	123 / 617 (19.94%)	36 / 617 (5.83%)	55
567	PLXNB2	plexin B2	51 / 750 (6.80%)	483 / 15,076	18 / 617 (2.92%)	180 / 617 (29.17%)	68
568	DOCK1	dedicator of cytokinesis 1	51 / 750 (6.80%)	390 / 15,076	32 / 617 (5.19%)	96 / 617 (15.56%)	59
569	SPTBN1	spectrin beta, non-erythrocytic 1	51 / 750 (6.80%)	463 / 15,076	118 / 617 (19.12%)	17 / 617 (2.76%)	62
570	A2M	alpha-2-macroglobulin	51 / 750 (6.80%)	382 / 15,076	127 / 617 (20.58%)	57 / 617 (9.24%)	60
571	CDH12	cadherin 12	51 / 750 (6.80%)	509 / 15,076	118 / 617 (19.12%)	43 / 617 (6.97%)	60
572	KCNH1	potassium voltage-gated channel subfamily H member 1	51 / 750 (6.80%)	421 / 15,076	137 / 617 (22.20%)	32 / 617 (5.19%)	53
573	POLQ	DNA polymerase theta	51 / 750 (6.80%)	523 / 15,076	87 / 617 (14.10%)	37 / 617 (6.00%)	70	Cancer Gene Census
574	PHF2	PHD finger protein 2	51 / 750 (6.80%)	279 / 15,076	100 / 617 (16.21%)	56 / 617 (9.08%)	48
575	DSP	desmoplakin	51 / 750 (6.80%)	647 / 15,076	117 / 617 (18.96%)	57 / 617 (9.24%)	62
576	TET3	tet methylcytosine dioxygenase 3	51 / 750 (6.80%)	342 / 15,076	120 / 617 (19.45%)	14 / 617 (2.27%)	60
577	MUC2	mucin 2, oligomeric mucus/gel-forming	51 / 750 (6.80%)	549 / 15,076	95 / 617 (15.40%)	47 / 617 (7.62%)	64
578	ITSN1	intersectin 1	51 / 750 (6.80%)	370 / 15,076	41 / 617 (6.65%)	134 / 617 (21.72%)	66
579	ADGRB2	adhesion G protein-coupled receptor B2	51 / 750 (6.80%)	334 / 15,076	17 / 617 (2.76%)	157 / 617 (25.45%)	65
580	SOGA3	SOGA family member 3	51 / 750 (6.80%)	335 / 15,076	99 / 617 (16.05%)	69 / 617 (11.18%)	54
581	OTOF	otoferlin	51 / 750 (6.80%)	532 / 15,076	120 / 617 (19.45%)	17 / 617 (2.76%)	54
582	CDH2	cadherin 2	51 / 750 (6.80%)	355 / 15,076	25 / 617 (4.05%)	368 / 617 (59.64%)	66
583	DPP10	dipeptidyl peptidase like 10	51 / 750 (6.80%)	492 / 15,076	130 / 617 (21.07%)	12 / 617 (1.94%)	60
584	IRX1	iroquois homeobox 1	51 / 750 (6.80%)	300 / 15,076	120 / 617 (19.45%)	57 / 617 (9.24%)	60
585	FREM1	FRAS1 related extracellular matrix 1	51 / 750 (6.80%)	534 / 15,076	127 / 617 (20.58%)	61 / 617 (9.89%)	73
586	PCDHGA5	protocadherin gamma subfamily A, 5	51 / 750 (6.80%)	400 / 15,076	52 / 617 (8.43%)	97 / 617 (15.72%)	52
587	NLRP4	NLR family pyrin domain containing 4	51 / 750 (6.80%)	486 / 15,076	119 / 617 (19.29%)	38 / 617 (6.16%)	55
588	MICAL3	microtubule associated monooxygenase, calponin and LIM domain containing 3	51 / 750 (6.80%)	424 / 15,076	46 / 617 (7.46%)	148 / 617 (23.99%)	53
589	PCDHGB3	protocadherin gamma subfamily B, 3	51 / 750 (6.80%)	343 / 15,076	52 / 617 (8.43%)	97 / 617 (15.72%)	59
590	CUL9	cullin 9	51 / 750 (6.80%)	433 / 15,076	144 / 617 (23.34%)	26 / 617 (4.21%)	66
591	SIPA1L1	signal induced proliferation associated 1 like 1	51 / 750 (6.80%)	459 / 15,076	38 / 617 (6.16%)	180 / 617 (29.17%)	61
592	BICRA	BRD4 interacting chromatin remodeling complex associated protein	51 / 750 (6.80%)	257 / 15,076	115 / 617 (18.64%)	36 / 617 (5.83%)	53
593	CFAP47	cilia and flagella associated protein 47	51 / 750 (6.80%)	592 / 15,076	0 / 617 (0.00%)	0 / 617 (0.00%)	74
594	ADAMTS9	ADAM metallopeptidase with thrombospondin type 1 motif 9	51 / 750 (6.80%)	441 / 15,076	67 / 617 (10.86%)	68 / 617 (11.02%)	60
595	AUTS2	activator of transcription and developmental regulator AUTS2	51 / 750 (6.80%)	386 / 15,076	288 / 617 (46.68%)	9 / 617 (1.46%)	60
596	PCDHB13	protocadherin beta 13	50 / 750 (6.67%)	403 / 15,076	51 / 617 (8.27%)	98 / 617 (15.88%)	58
597	ZNF521	zinc finger protein 521	50 / 750 (6.67%)	527 / 15,076	29 / 617 (4.70%)	358 / 617 (58.02%)	62	Cancer Gene Census
598	COL4A2	collagen type IV alpha 2 chain	50 / 750 (6.67%)	457 / 15,076	367 / 617 (59.48%)	18 / 617 (2.92%)	63
599	DNMT1	DNA methyltransferase 1	50 / 750 (6.67%)	321 / 15,076	103 / 617 (16.69%)	38 / 617 (6.16%)	58
600	KCNQ5	potassium voltage-gated channel subfamily Q member 5	50 / 750 (6.67%)	356 / 15,076	105 / 617 (17.02%)	68 / 617 (11.02%)	53
601	EPHA3	EPH receptor A3	50 / 750 (6.67%)	511 / 15,076	76 / 617 (12.32%)	53 / 617 (8.59%)	53	Cancer Gene Census
602	ALPK2	alpha kinase 2	50 / 750 (6.67%)	518 / 15,076	10 / 617 (1.62%)	405 / 617 (65.64%)	51
603	PLXNA2	plexin A2	50 / 750 (6.67%)	471 / 15,076	135 / 617 (21.88%)	32 / 617 (5.19%)	55
604	MYT1L	myelin transcription factor 1 like	50 / 750 (6.67%)	581 / 15,076	128 / 617 (20.75%)	20 / 617 (3.24%)	61
605	PCDHGA3	protocadherin gamma subfamily A, 3	50 / 750 (6.67%)	463 / 15,076	52 / 617 (8.43%)	97 / 617 (15.72%)	53
606	ARID1B	AT-rich interaction domain 1B	50 / 750 (6.67%)	470 / 15,076	100 / 617 (16.21%)	66 / 617 (10.70%)	63	Cancer Gene Census
607	TULP4	TUB like protein 4	50 / 750 (6.67%)	345 / 15,076	99 / 617 (16.05%)	64 / 617 (10.37%)	55
608	NLRP7	NLR family pyrin domain containing 7	50 / 750 (6.67%)	464 / 15,076	121 / 617 (19.61%)	38 / 617 (6.16%)	62
609	TNN	tenascin N	50 / 750 (6.67%)	605 / 15,076	138 / 617 (22.37%)	27 / 617 (4.38%)	57
610	GRM5	glutamate metabotropic receptor 5	50 / 750 (6.67%)	473 / 15,076	88 / 617 (14.26%)	59 / 617 (9.56%)	60
611	KIAA1549L	KIAA1549 like	50 / 750 (6.67%)	456 / 15,076	82 / 617 (13.29%)	42 / 617 (6.81%)	59
612	PLEKHG4B	pleckstrin homology and RhoGEF domain containing G4B	50 / 750 (6.67%)	370 / 15,076	129 / 617 (20.91%)	62 / 617 (10.05%)	59
613	NWD1	NACHT and WD repeat domain containing 1	50 / 750 (6.67%)	434 / 15,076	108 / 617 (17.50%)	33 / 617 (5.35%)	56
614	AFF3	AF4/FMR2 family member 3	50 / 750 (6.67%)	433 / 15,076	141 / 617 (22.85%)	10 / 617 (1.62%)	58	Cancer Gene Census
615	ZNF804A	zinc finger protein 804A	50 / 750 (6.67%)	675 / 15,076	128 / 617 (20.75%)	14 / 617 (2.27%)	61
616	COL14A1	collagen type XIV alpha 1 chain	50 / 750 (6.67%)	544 / 15,076	347 / 617 (56.24%)	9 / 617 (1.46%)	66
617	BIVM-ERCC5	BIVM-ERCC5 readthrough	50 / 750 (6.67%)	338 / 15,076	363 / 617 (58.83%)	18 / 617 (2.92%)	63
618	CTNNB1	catenin beta 1	50 / 750 (6.67%)	542 / 15,076	62 / 617 (10.05%)	71 / 617 (11.51%)	49	Cancer Gene Census
619	MYLK	myosin light chain kinase	50 / 750 (6.67%)	521 / 15,076	88 / 617 (14.26%)	35 / 617 (5.67%)	65
620	ZNF835	zinc finger protein 835	50 / 750 (6.67%)	376 / 15,076	120 / 617 (19.45%)	38 / 617 (6.16%)	49
621	KCNMA1	potassium calcium-activated channel subfamily M alpha 1	50 / 750 (6.67%)	416 / 15,076	49 / 617 (7.94%)	77 / 617 (12.48%)	64
622	ADCY5	adenylate cyclase 5	50 / 750 (6.67%)	373 / 15,076	88 / 617 (14.26%)	36 / 617 (5.83%)	57
623	TRHDE	thyrotropin releasing hormone degrading enzyme	50 / 750 (6.67%)	510 / 15,076	114 / 617 (18.48%)	45 / 617 (7.29%)	61
624	ZC3H18	zinc finger CCCH-type containing 18	50 / 750 (6.67%)	299 / 15,076	122 / 617 (19.77%)	55 / 617 (8.91%)	43
625	ACAN	aggrecan	50 / 750 (6.67%)	576 / 15,076	36 / 617 (5.83%)	167 / 617 (27.07%)	61
626	HCN4	hyperpolarization activated cyclic nucleotide gated potassium channel 4	50 / 750 (6.67%)	328 / 15,076	26 / 617 (4.21%)	187 / 617 (30.31%)	54
627	PRUNE2	prune homolog 2 with BCH domain	50 / 750 (6.67%)	692 / 15,076	100 / 617 (16.21%)	53 / 617 (8.59%)	71
628	SHROOM2	shroom family member 2	50 / 750 (6.67%)	367 / 15,076	0 / 617 (0.00%)	0 / 617 (0.00%)	53
629	SPTBN5	spectrin beta, non-erythrocytic 5	50 / 750 (6.67%)	462 / 15,076	17 / 617 (2.76%)	212 / 617 (34.36%)	60
630	KIAA1549	KIAA1549	50 / 750 (6.67%)	459 / 15,076	295 / 617 (47.81%)	10 / 617 (1.62%)	64	Cancer Gene Census
631	LTBP4	latent transforming growth factor beta binding protein 4	50 / 750 (6.67%)	344 / 15,076	126 / 617 (20.42%)	24 / 617 (3.89%)	56
632	SHANK2	SH3 and multiple ankyrin repeat domains 2	50 / 750 (6.67%)	496 / 15,076	79 / 617 (12.80%)	61 / 617 (9.89%)	62
633	SETBP1	SET binding protein 1	49 / 750 (6.53%)	518 / 15,076	16 / 617 (2.59%)	393 / 617 (63.70%)	64	Cancer Gene Census
634	CUX1	cut like homeobox 1	49 / 750 (6.53%)	488 / 15,076	287 / 617 (46.52%)	12 / 617 (1.94%)	50	Cancer Gene Census
635	KCNT2	potassium sodium-activated channel subfamily T member 2	49 / 750 (6.53%)	554 / 15,076	136 / 617 (22.04%)	32 / 617 (5.19%)	59
636	MAST4	microtubule associated serine/threonine kinase family member 4	49 / 750 (6.53%)	468 / 15,076	40 / 617 (6.48%)	124 / 617 (20.10%)	71
637	COL5A3	collagen type V alpha 3 chain	49 / 750 (6.53%)	494 / 15,076	101 / 617 (16.37%)	37 / 617 (6.00%)	55
638	LRRK1	leucine rich repeat kinase 1	49 / 750 (6.53%)	433 / 15,076	40 / 617 (6.48%)	170 / 617 (27.55%)	56
639	KCNT1	potassium sodium-activated channel subfamily T member 1	49 / 750 (6.53%)	378 / 15,076	108 / 617 (17.50%)	60 / 617 (9.72%)	51
640	PCDHGA12	protocadherin gamma subfamily A, 12	49 / 750 (6.53%)	371 / 15,076	52 / 617 (8.43%)	96 / 617 (15.56%)	54
641	KCNQ2	potassium voltage-gated channel subfamily Q member 2	49 / 750 (6.53%)	335 / 15,076	456 / 617 (73.91%)	3 / 617 (0.49%)	52
642	EPB41L3	erythrocyte membrane protein band 4.1 like 3	49 / 750 (6.53%)	511 / 15,076	31 / 617 (5.02%)	352 / 617 (57.05%)	60
643	ZEB2	zinc finger E-box binding homeobox 2	49 / 750 (6.53%)	513 / 15,076	121 / 617 (19.61%)	22 / 617 (3.57%)	70
644	SCAF4	SR-related CTD associated factor 4	49 / 750 (6.53%)	339 / 15,076	40 / 617 (6.48%)	140 / 617 (22.69%)	49
645	MINAR1	membrane integral NOTCH2 associated receptor 1	49 / 750 (6.53%)	306 / 15,076	28 / 617 (4.54%)	191 / 617 (30.96%)	40
646	PPL	periplakin	49 / 750 (6.53%)	346 / 15,076	119 / 617 (19.29%)	37 / 617 (6.00%)	47
647	TCHH	trichohyalin	49 / 750 (6.53%)	527 / 15,076	133 / 617 (21.56%)	26 / 617 (4.21%)	66
648	LARP4B	La ribonucleoprotein 4B	49 / 750 (6.53%)	267 / 15,076	60 / 617 (9.72%)	75 / 617 (12.16%)	35	Cancer Gene Census
649	TNRC6C	trinucleotide repeat containing adaptor 6C	49 / 750 (6.53%)	306 / 15,076	113 / 617 (18.31%)	63 / 617 (10.21%)	46
650	KCNB1	potassium voltage-gated channel subfamily B member 1	49 / 750 (6.53%)	358 / 15,076	457 / 617 (74.07%)	1 / 617 (0.16%)	56
651	SNED1	sushi, nidogen and EGF like domains 1	49 / 750 (6.53%)	261 / 15,076	122 / 617 (19.77%)	29 / 617 (4.70%)	57
652	PCDHA10	protocadherin alpha 10	49 / 750 (6.53%)	361 / 15,076	51 / 617 (8.27%)	99 / 617 (16.05%)	52
653	PIK3R1	phosphoinositide-3-kinase regulatory subunit 1	49 / 750 (6.53%)	563 / 15,076	39 / 617 (6.32%)	129 / 617 (20.91%)	50	Cancer Gene Census
654	PTEN	phosphatase and tensin homolog	49 / 750 (6.53%)	1,228 / 15,076	28 / 617 (4.54%)	122 / 617 (19.77%)	51	Cancer Gene Census
655	CDON	cell adhesion associated, oncogene regulated	49 / 750 (6.53%)	308 / 15,076	74 / 617 (11.99%)	70 / 617 (11.35%)	57
656	MDGA2	MAM domain containing glycosylphosphatidylinositol anchor 2	49 / 750 (6.53%)	461 / 15,076	40 / 617 (6.48%)	171 / 617 (27.71%)	48
657	CEP350	centrosomal protein 350	49 / 750 (6.53%)	484 / 15,076	138 / 617 (22.37%)	29 / 617 (4.70%)	62
658	ZNF99	zinc finger protein 99	49 / 750 (6.53%)	618 / 15,076	131 / 617 (21.23%)	34 / 617 (5.51%)	68
659	ARID2	AT-rich interaction domain 2	49 / 750 (6.53%)	521 / 15,076	129 / 617 (20.91%)	32 / 617 (5.19%)	65	Cancer Gene Census
660	SEC16A	SEC16 homolog A, endoplasmic reticulum export factor	49 / 750 (6.53%)	378 / 15,076	107 / 617 (17.34%)	60 / 617 (9.72%)	51
661	PCDHB15	protocadherin beta 15	49 / 750 (6.53%)	366 / 15,076	51 / 617 (8.27%)	98 / 617 (15.88%)	49
662	CDH18	cadherin 18	49 / 750 (6.53%)	536 / 15,076	115 / 617 (18.64%)	47 / 617 (7.62%)	58
663	TRPM2	transient receptor potential cation channel subfamily M member 2	49 / 750 (6.53%)	450 / 15,076	36 / 617 (5.83%)	153 / 617 (24.80%)	53
664	PCDH18	protocadherin 18	49 / 750 (6.53%)	455 / 15,076	20 / 617 (3.24%)	158 / 617 (25.61%)	68
665	CHD3	chromodomain helicase DNA binding protein 3	49 / 750 (6.53%)	431 / 15,076	13 / 617 (2.11%)	335 / 617 (54.29%)	48
666	ATG2B	autophagy related 2B	49 / 750 (6.53%)	389 / 15,076	36 / 617 (5.83%)	182 / 617 (29.50%)	49
667	AHDC1	AT-hook DNA binding motif containing 1	49 / 750 (6.53%)	293 / 15,076	8 / 617 (1.30%)	190 / 617 (30.79%)	56
668	ABCA7	ATP binding cassette subfamily A member 7	49 / 750 (6.53%)	404 / 15,076	103 / 617 (16.69%)	61 / 617 (9.89%)	61
669	TPR	translocated promoter region, nuclear basket protein	49 / 750 (6.53%)	456 / 15,076	143 / 617 (23.18%)	31 / 617 (5.02%)	59	Cancer Gene Census
670	SORCS3	sortilin related VPS10 domain containing receptor 3	49 / 750 (6.53%)	573 / 15,076	24 / 617 (3.89%)	118 / 617 (19.12%)	49
671	ABCC1	ATP binding cassette subfamily C member 1	49 / 750 (6.53%)	352 / 15,076	132 / 617 (21.39%)	19 / 617 (3.08%)	53
672	DMBT1	deleted in malignant brain tumors 1	49 / 750 (6.53%)	563 / 15,076	33 / 617 (5.35%)	95 / 617 (15.40%)	56
673	TOGARAM2	TOG array regulator of axonemal microtubules 2	48 / 750 (6.40%)	276 / 15,076	120 / 617 (19.45%)	17 / 617 (2.76%)	51
674	USP24	ubiquitin specific peptidase 24	48 / 750 (6.40%)	338 / 15,076	20 / 617 (3.24%)	130 / 617 (21.07%)	53
675	SORBS2	sorbin and SH3 domain containing 2	48 / 750 (6.40%)	346 / 15,076	24 / 617 (3.89%)	190 / 617 (30.79%)	51
676	NID1	nidogen 1	48 / 750 (6.40%)	391 / 15,076	135 / 617 (21.88%)	39 / 617 (6.32%)	58
677	TRPM1	transient receptor potential cation channel subfamily M member 1	48 / 750 (6.40%)	425 / 15,076	20 / 617 (3.24%)	207 / 617 (33.55%)	57
678	LIFR	LIF receptor subunit alpha	48 / 750 (6.40%)	325 / 15,076	118 / 617 (19.12%)	40 / 617 (6.48%)	62	Cancer Gene Census
679	UTP20	UTP20 small subunit processome component	48 / 750 (6.40%)	449 / 15,076	113 / 617 (18.31%)	52 / 617 (8.43%)	64
680	DUOX1	dual oxidase 1	48 / 750 (6.40%)	312 / 15,076	21 / 617 (3.40%)	208 / 617 (33.71%)	53
681	HCFC1	host cell factor C1	48 / 750 (6.40%)	393 / 15,076	0 / 617 (0.00%)	0 / 617 (0.00%)	61
682	NOS3	nitric oxide synthase 3	48 / 750 (6.40%)	350 / 15,076	284 / 617 (46.03%)	17 / 617 (2.76%)	50
683	BRWD1	bromodomain and WD repeat domain containing 1	48 / 750 (6.40%)	422 / 15,076	35 / 617 (5.67%)	146 / 617 (23.66%)	49
684	FRMD4A	FERM domain containing 4A	48 / 750 (6.40%)	291 / 15,076	63 / 617 (10.21%)	69 / 617 (11.18%)	48
685	CAD	carbamoyl-phosphate synthetase 2, aspartate transcarbamylase, and dihydroorotase	48 / 750 (6.40%)	423 / 15,076	120 / 617 (19.45%)	15 / 617 (2.43%)	56
686	NIN	ninein	48 / 750 (6.40%)	380 / 15,076	41 / 617 (6.65%)	171 / 617 (27.71%)	60	Cancer Gene Census
687	CTNNA3	catenin alpha 3	48 / 750 (6.40%)	408 / 15,076	48 / 617 (7.78%)	81 / 617 (13.13%)	49
688	KNDC1	kinase non-catalytic C-lobe domain containing 1	48 / 750 (6.40%)	418 / 15,076	39 / 617 (6.32%)	99 / 617 (16.05%)	50
689	PPP1R3A	protein phosphatase 1 regulatory subunit 3A	48 / 750 (6.40%)	564 / 15,076	287 / 617 (46.52%)	11 / 617 (1.78%)	65
690	ELOA2	elongin A2	48 / 750 (6.40%)	331 / 15,076	16 / 617 (2.59%)	390 / 617 (63.21%)	52
691	TANC2	tetratricopeptide repeat, ankyrin repeat and coiled-coil containing 2	48 / 750 (6.40%)	380 / 15,076	122 / 617 (19.77%)	57 / 617 (9.24%)	56
692	HECW2	HECT, C2 and WW domain containing E3 ubiquitin protein ligase 2	48 / 750 (6.40%)	468 / 15,076	133 / 617 (21.56%)	14 / 617 (2.27%)	57
693	CALD1	caldesmon 1	48 / 750 (6.40%)	233 / 15,076	294 / 617 (47.65%)	10 / 617 (1.62%)	50
694	ATG2A	autophagy related 2A	48 / 750 (6.40%)	358 / 15,076	71 / 617 (11.51%)	64 / 617 (10.37%)	53
695	DAB2IP	DAB2 interacting protein	48 / 750 (6.40%)	279 / 15,076	105 / 617 (17.02%)	49 / 617 (7.94%)	36
696	KIF2B	kinesin family member 2B	48 / 750 (6.40%)	504 / 15,076	114 / 617 (18.48%)	64 / 617 (10.37%)	54
697	AGRN	agrin	48 / 750 (6.40%)	345 / 15,076	27 / 617 (4.38%)	146 / 617 (23.66%)	55
698	MUC6	mucin 6, oligomeric mucus/gel-forming	48 / 750 (6.40%)	431 / 15,076	94 / 617 (15.24%)	47 / 617 (7.62%)	67
699	MASP1	mannan binding lectin serine peptidase 1	48 / 750 (6.40%)	398 / 15,076	108 / 617 (17.50%)	36 / 617 (5.83%)	49
700	MYH8	myosin heavy chain 8	48 / 750 (6.40%)	670 / 15,076	14 / 617 (2.27%)	339 / 617 (54.94%)	70
701	UGGT2	UDP-glucose glycoprotein glucosyltransferase 2	48 / 750 (6.40%)	300 / 15,076	371 / 617 (60.13%)	16 / 617 (2.59%)	61
702	KIF1B	kinesin family member 1B	48 / 750 (6.40%)	451 / 15,076	10 / 617 (1.62%)	174 / 617 (28.20%)	63
703	MYO5A	myosin VA	48 / 750 (6.40%)	361 / 15,076	23 / 617 (3.73%)	200 / 617 (32.41%)	58	Cancer Gene Census
704	FRMPD1	FERM and PDZ domain containing 1	48 / 750 (6.40%)	396 / 15,076	126 / 617 (20.42%)	48 / 617 (7.78%)	66
705	WNK1	WNK lysine deficient protein kinase 1	48 / 750 (6.40%)	479 / 15,076	150 / 617 (24.31%)	44 / 617 (7.13%)	68
706	POLD1	DNA polymerase delta 1, catalytic subunit	47 / 750 (6.27%)	248 / 15,076	114 / 617 (18.48%)	35 / 617 (5.67%)	48	Cancer Gene Census
707	LTBP2	latent transforming growth factor beta binding protein 2	47 / 750 (6.27%)	403 / 15,076	40 / 617 (6.48%)	180 / 617 (29.17%)	49
708	CENPE	centromere protein E	47 / 750 (6.27%)	453 / 15,076	20 / 617 (3.24%)	154 / 617 (24.96%)	59
709	PCNX2	pecanex 2	47 / 750 (6.27%)	501 / 15,076	135 / 617 (21.88%)	40 / 617 (6.48%)	56
710	COL4A4	collagen type IV alpha 4 chain	47 / 750 (6.27%)	546 / 15,076	120 / 617 (19.45%)	20 / 617 (3.24%)	60
711	SETD1A	SET domain containing 1A, histone lysine methyltransferase	47 / 750 (6.27%)	332 / 15,076	160 / 617 (25.93%)	9 / 617 (1.46%)	50
712	RBP3	retinol binding protein 3	47 / 750 (6.27%)	442 / 15,076	86 / 617 (13.94%)	74 / 617 (11.99%)	51
713	NSD1	nuclear receptor binding SET domain protein 1	47 / 750 (6.27%)	558 / 15,076	62 / 617 (10.05%)	97 / 617 (15.72%)	58	Cancer Gene Census
714	NLRP2	NLR family pyrin domain containing 2	47 / 750 (6.27%)	432 / 15,076	121 / 617 (19.61%)	38 / 617 (6.16%)	51
715	PHF20L1	PHD finger protein 20 like 1	47 / 750 (6.27%)	312 / 15,076	341 / 617 (55.27%)	13 / 617 (2.11%)	39
716	CACNA1I	calcium voltage-gated channel subunit alpha1 I	47 / 750 (6.27%)	454 / 15,076	20 / 617 (3.24%)	165 / 617 (26.74%)	56
717	ZNF407	zinc finger protein 407	47 / 750 (6.27%)	422 / 15,076	12 / 617 (1.94%)	397 / 617 (64.34%)	68
718	SOX11	SRY-box transcription factor 11	47 / 750 (6.27%)	232 / 15,076	126 / 617 (20.42%)	19 / 617 (3.08%)	63
719	SLC12A5	solute carrier family 12 member 5	47 / 750 (6.27%)	453 / 15,076	457 / 617 (74.07%)	2 / 617 (0.32%)	49
720	ZNF518A	zinc finger protein 518A	47 / 750 (6.27%)	303 / 15,076	29 / 617 (4.70%)	111 / 617 (17.99%)	48
721	COL6A1	collagen type VI alpha 1 chain	47 / 750 (6.27%)	289 / 15,076	38 / 617 (6.16%)	150 / 617 (24.31%)	57
722	PCDHB4	protocadherin beta 4	47 / 750 (6.27%)	428 / 15,076	51 / 617 (8.27%)	98 / 617 (15.88%)	56
723	TNRC6A	trinucleotide repeat containing adaptor 6A	47 / 750 (6.27%)	382 / 15,076	134 / 617 (21.72%)	16 / 617 (2.59%)	57
724	KCNQ3	potassium voltage-gated channel subfamily Q member 3	47 / 750 (6.27%)	408 / 15,076	339 / 617 (54.94%)	13 / 617 (2.11%)	54
725	SAMD9L	sterile alpha motif domain containing 9 like	47 / 750 (6.27%)	496 / 15,076	291 / 617 (47.16%)	8 / 617 (1.30%)	67
726	LRP5	LDL receptor related protein 5	47 / 750 (6.27%)	352 / 15,076	76 / 617 (12.32%)	62 / 617 (10.05%)	59
727	MCF2	MCF.2 cell line derived transforming sequence	47 / 750 (6.27%)	364 / 15,076	0 / 617 (0.00%)	0 / 617 (0.00%)	48
728	ADCY1	adenylate cyclase 1	47 / 750 (6.27%)	401 / 15,076	338 / 617 (54.78%)	3 / 617 (0.49%)	51
729	SPTAN1	spectrin alpha, non-erythrocytic 1	47 / 750 (6.27%)	455 / 15,076	98 / 617 (15.88%)	53 / 617 (8.59%)	65
730	PTPRK	protein tyrosine phosphatase receptor type K	47 / 750 (6.27%)	410 / 15,076	99 / 617 (16.05%)	73 / 617 (11.83%)	55	Cancer Gene Census
731	ROCK1	Rho associated coiled-coil containing protein kinase 1	47 / 750 (6.27%)	344 / 15,076	39 / 617 (6.32%)	336 / 617 (54.46%)	63
732	RUNX1T1	RUNX1 partner transcriptional co-repressor 1	47 / 750 (6.27%)	503 / 15,076	326 / 617 (52.84%)	11 / 617 (1.78%)	51	Cancer Gene Census
733	CFAP54	cilia and flagella associated protein 54	47 / 750 (6.27%)	474 / 15,076	110 / 617 (17.83%)	54 / 617 (8.75%)	62
734	SULF1	sulfatase 1	47 / 750 (6.27%)	391 / 15,076	314 / 617 (50.89%)	17 / 617 (2.76%)	49
735	CCDC73	coiled-coil domain containing 73	47 / 750 (6.27%)	312 / 15,076	81 / 617 (13.13%)	42 / 617 (6.81%)	50
736	PIKFYVE	phosphoinositide kinase, FYVE-type zinc finger containing	47 / 750 (6.27%)	415 / 15,076	129 / 617 (20.91%)	15 / 617 (2.43%)	59
737	FAM47B	family with sequence similarity 47 member B	47 / 750 (6.27%)	437 / 15,076	0 / 617 (0.00%)	0 / 617 (0.00%)	45
738	GRID1	glutamate ionotropic receptor delta type subunit 1	47 / 750 (6.27%)	447 / 15,076	34 / 617 (5.51%)	109 / 617 (17.67%)	54
739	TCF20	transcription factor 20	47 / 750 (6.27%)	376 / 15,076	18 / 617 (2.92%)	171 / 617 (27.71%)	48
740	B2M	beta-2-microglobulin	47 / 750 (6.27%)	184 / 15,076	21 / 617 (3.40%)	210 / 617 (34.04%)	40	Cancer Gene Census
741	TLN2	talin 2	47 / 750 (6.27%)	551 / 15,076	19 / 617 (3.08%)	197 / 617 (31.93%)	56
742	MYO18A	myosin XVIIIA	47 / 750 (6.27%)	353 / 15,076	132 / 617 (21.39%)	52 / 617 (8.43%)	59
743	RNF17	ring finger protein 17	47 / 750 (6.27%)	408 / 15,076	373 / 617 (60.45%)	12 / 617 (1.94%)	65
744	MAGEE1	MAGE family member E1	46 / 750 (6.13%)	329 / 15,076	0 / 617 (0.00%)	0 / 617 (0.00%)	53
745	MSH6	mutS homolog 6	46 / 750 (6.13%)	325 / 15,076	118 / 617 (19.12%)	20 / 617 (3.24%)	50	Cancer Gene Census
746	VWA8	von Willebrand factor A domain containing 8	46 / 750 (6.13%)	342 / 15,076	366 / 617 (59.32%)	20 / 617 (3.24%)	59
747	DNAJC13	DnaJ heat shock protein family (Hsp40) member C13	46 / 750 (6.13%)	383 / 15,076	91 / 617 (14.75%)	39 / 617 (6.32%)	59
748	CHL1	cell adhesion molecule L1 like	46 / 750 (6.13%)	451 / 15,076	62 / 617 (10.05%)	88 / 617 (14.26%)	67
749	ABCA9	ATP binding cassette subfamily A member 9	46 / 750 (6.13%)	410 / 15,076	117 / 617 (18.96%)	61 / 617 (9.89%)	63
750	PPFIA2	PTPRF interacting protein alpha 2	46 / 750 (6.13%)	510 / 15,076	112 / 617 (18.15%)	55 / 617 (8.91%)	55
751	CFH	complement factor H	46 / 750 (6.13%)	495 / 15,076	136 / 617 (22.04%)	32 / 617 (5.19%)	62
752	KIDINS220	kinase D interacting substrate 220	46 / 750 (6.13%)	358 / 15,076	124 / 617 (20.10%)	21 / 617 (3.40%)	50
753	ARHGEF10	Rho guanine nucleotide exchange factor 10	46 / 750 (6.13%)	311 / 15,076	95 / 617 (15.40%)	263 / 617 (42.63%)	50	Cancer Gene Census
754	ZNF318	zinc finger protein 318	46 / 750 (6.13%)	382 / 15,076	146 / 617 (23.66%)	26 / 617 (4.21%)	63
755	EPHB1	EPH receptor B1	46 / 750 (6.13%)	453 / 15,076	94 / 617 (15.24%)	40 / 617 (6.48%)	49
756	PLCG2	phospholipase C gamma 2	46 / 750 (6.13%)	350 / 15,076	122 / 617 (19.77%)	43 / 617 (6.97%)	52
757	AXIN2	axin 2	46 / 750 (6.13%)	243 / 15,076	125 / 617 (20.26%)	54 / 617 (8.75%)	43	Cancer Gene Census
758	BRINP3	BMP/retinoic acid inducible neural specific 3	46 / 750 (6.13%)	619 / 15,076	138 / 617 (22.37%)	31 / 617 (5.02%)	53
759	COL24A1	collagen type XXIV alpha 1 chain	46 / 750 (6.13%)	440 / 15,076	23 / 617 (3.73%)	138 / 617 (22.37%)	52
760	SETD2	SET domain containing 2, histone lysine methyltransferase	46 / 750 (6.13%)	596 / 15,076	56 / 617 (9.08%)	85 / 617 (13.78%)	56	Cancer Gene Census
761	NRAS	NRAS proto-oncogene, GTPase	46 / 750 (6.13%)	619 / 15,076	27 / 617 (4.38%)	128 / 617 (20.75%)	16	Cancer Gene Census
762	SLITRK4	SLIT and NTRK like family member 4	46 / 750 (6.13%)	447 / 15,076	0 / 617 (0.00%)	0 / 617 (0.00%)	48
763	KDR	kinase insert domain receptor	46 / 750 (6.13%)	487 / 15,076	31 / 617 (5.02%)	124 / 617 (20.10%)	61	Cancer Gene Census
764	CEP250	centrosomal protein 250	46 / 750 (6.13%)	395 / 15,076	454 / 617 (73.58%)	0 / 617 (0.00%)	56
765	EDNRB	endothelin receptor type B	46 / 750 (6.13%)	239 / 15,076	372 / 617 (60.29%)	16 / 617 (2.59%)	42
766	HTR1A	5-hydroxytryptamine receptor 1A	46 / 750 (6.13%)	336 / 15,076	40 / 617 (6.48%)	115 / 617 (18.64%)	51
767	ZFYVE26	zinc finger FYVE-type containing 26	46 / 750 (6.13%)	408 / 15,076	39 / 617 (6.32%)	181 / 617 (29.34%)	58
768	KATNIP	katanin interacting protein	46 / 750 (6.13%)	371 / 15,076	141 / 617 (22.85%)	16 / 617 (2.59%)	59
769	KDM2B	lysine demethylase 2B	46 / 750 (6.13%)	311 / 15,076	114 / 617 (18.48%)	42 / 617 (6.81%)	39
770	PIK3C2G	phosphatidylinositol-4-phosphate 3-kinase catalytic subunit type 2 gamma	46 / 750 (6.13%)	400 / 15,076	138 / 617 (22.37%)	53 / 617 (8.59%)	53
771	ADAMTS7	ADAM metallopeptidase with thrombospondin type 1 motif 7	46 / 750 (6.13%)	342 / 15,076	29 / 617 (4.70%)	186 / 617 (30.15%)	48
772	AR	androgen receptor	46 / 750 (6.13%)	334 / 15,076	0 / 617 (0.00%)	0 / 617 (0.00%)	52	Cancer Gene Census
773	ZZEF1	zinc finger ZZ-type and EF-hand domain containing 1	46 / 750 (6.13%)	421 / 15,076	16 / 617 (2.59%)	321 / 617 (52.03%)	49
774	CIITA	class II major histocompatibility complex transactivator	46 / 750 (6.13%)	320 / 15,076	128 / 617 (20.75%)	24 / 617 (3.89%)	47	Cancer Gene Census
775	NLRP1	NLR family pyrin domain containing 1	46 / 750 (6.13%)	352 / 15,076	15 / 617 (2.43%)	326 / 617 (52.84%)	50
776	ZNF516	zinc finger protein 516	46 / 750 (6.13%)	332 / 15,076	14 / 617 (2.27%)	396 / 617 (64.18%)	48
777	COL6A2	collagen type VI alpha 2 chain	46 / 750 (6.13%)	405 / 15,076	38 / 617 (6.16%)	150 / 617 (24.31%)	50
778	ASCC3	activating signal cointegrator 1 complex subunit 3	46 / 750 (6.13%)	428 / 15,076	96 / 617 (15.56%)	72 / 617 (11.67%)	54
779	NLRP12	NLR family pyrin domain containing 12	46 / 750 (6.13%)	496 / 15,076	116 / 617 (18.80%)	35 / 617 (5.67%)	51
780	SPTBN4	spectrin beta, non-erythrocytic 4	46 / 750 (6.13%)	528 / 15,076	126 / 617 (20.42%)	25 / 617 (4.05%)	55
781	ABCB1	ATP binding cassette subfamily B member 1	46 / 750 (6.13%)	511 / 15,076	290 / 617 (47.00%)	9 / 617 (1.46%)	58
782	BTBD11	BTB domain containing 11	46 / 750 (6.13%)	335 / 15,076	110 / 617 (17.83%)	47 / 617 (7.62%)	40
783	MTCL1	microtubule crosslinking factor 1	46 / 750 (6.13%)	395 / 15,076	35 / 617 (5.67%)	349 / 617 (56.56%)	60
784	RANBP2	RAN binding protein 2	46 / 750 (6.13%)	529 / 15,076	133 / 617 (21.56%)	12 / 617 (1.94%)	67	Cancer Gene Census
785	ROBO3	roundabout guidance receptor 3	45 / 750 (6.00%)	335 / 15,076	74 / 617 (11.99%)	71 / 617 (11.51%)	50
786	LRBA	LPS responsive beige-like anchor protein	45 / 750 (6.00%)	482 / 15,076	20 / 617 (3.24%)	161 / 617 (26.09%)	69
787	NHS	NHS actin remodeling regulator	45 / 750 (6.00%)	380 / 15,076	0 / 617 (0.00%)	0 / 617 (0.00%)	51
788	SPATA31E1	SPATA31 subfamily E member 1	45 / 750 (6.00%)	406 / 15,076	97 / 617 (15.72%)	57 / 617 (9.24%)	50
789	SBF1	SET binding factor 1	45 / 750 (6.00%)	363 / 15,076	18 / 617 (2.92%)	180 / 617 (29.17%)	41
790	PDS5B	PDS5 cohesin associated factor B	45 / 750 (6.00%)	320 / 15,076	373 / 617 (60.45%)	16 / 617 (2.59%)	45
791	SCN8A	sodium voltage-gated channel alpha subunit 8	45 / 750 (6.00%)	406 / 15,076	125 / 617 (20.26%)	31 / 617 (5.02%)	58
792	TAS1R2	taste 1 receptor member 2	45 / 750 (6.00%)	325 / 15,076	8 / 617 (1.30%)	184 / 617 (29.82%)	45
793	PCDHGB1	protocadherin gamma subfamily B, 1	45 / 750 (6.00%)	359 / 15,076	52 / 617 (8.43%)	97 / 617 (15.72%)	46
794	ASXL1	ASXL transcriptional regulator 1	45 / 750 (6.00%)	394 / 15,076	452 / 617 (73.26%)	0 / 617 (0.00%)	42	Cancer Gene Census
795	SPART	spartin	45 / 750 (6.00%)	207 / 15,076	366 / 617 (59.32%)	19 / 617 (3.08%)	47
796	SYNM	synemin	45 / 750 (6.00%)	265 / 15,076	37 / 617 (6.00%)	170 / 617 (27.55%)	54
797	SIN3A	SIN3 transcription regulator family member A	45 / 750 (6.00%)	337 / 15,076	25 / 617 (4.05%)	192 / 617 (31.12%)	60
798	DISP1	dispatched RND transporter family member 1	45 / 750 (6.00%)	345 / 15,076	132 / 617 (21.39%)	33 / 617 (5.35%)	57
799	ZNF208	zinc finger protein 208	45 / 750 (6.00%)	593 / 15,076	129 / 617 (20.91%)	31 / 617 (5.02%)	59
800	GABBR1	gamma-aminobutyric acid type B receptor subunit 1	45 / 750 (6.00%)	297 / 15,076	128 / 617 (20.75%)	48 / 617 (7.78%)	49
801	SRCIN1	SRC kinase signaling inhibitor 1	45 / 750 (6.00%)	269 / 15,076	132 / 617 (21.39%)	54 / 617 (8.75%)	51
802	PTCH1	patched 1	45 / 750 (6.00%)	375 / 15,076	99 / 617 (16.05%)	58 / 617 (9.40%)	46	Cancer Gene Census
803	HCN1	hyperpolarization activated cyclic nucleotide gated potassium channel 1	45 / 750 (6.00%)	726 / 15,076	123 / 617 (19.94%)	46 / 617 (7.46%)	56
804	CRACD	capping protein inhibiting regulator of actin dynamics	45 / 750 (6.00%)	462 / 15,076	32 / 617 (5.19%)	124 / 617 (20.10%)	46
805	GABRA5	gamma-aminobutyric acid type A receptor subunit alpha5	45 / 750 (6.00%)	263 / 15,076	19 / 617 (3.08%)	204 / 617 (33.06%)	52
806	TEAD2	TEA domain transcription factor 2	45 / 750 (6.00%)	223 / 15,076	114 / 617 (18.48%)	33 / 617 (5.35%)	15
807	MMP16	matrix metallopeptidase 16	45 / 750 (6.00%)	448 / 15,076	323 / 617 (52.35%)	13 / 617 (2.11%)	50
808	ZFAT	zinc finger and AT-hook domain containing	45 / 750 (6.00%)	371 / 15,076	336 / 617 (54.46%)	14 / 617 (2.27%)	45
809	CNTN4	contactin 4	45 / 750 (6.00%)	436 / 15,076	60 / 617 (9.72%)	87 / 617 (14.10%)	57
810	MAGEL2	MAGE family member L2	45 / 750 (6.00%)	432 / 15,076	24 / 617 (3.89%)	202 / 617 (32.74%)	45
811	MCM3AP	minichromosome maintenance complex component 3 associated protein	45 / 750 (6.00%)	348 / 15,076	38 / 617 (6.16%)	149 / 617 (24.15%)	45
812	COL11A2	collagen type XI alpha 2 chain	45 / 750 (6.00%)	448 / 15,076	129 / 617 (20.91%)	46 / 617 (7.46%)	51
813	GSE1	Gse1 coiled-coil protein	45 / 750 (6.00%)	278 / 15,076	126 / 617 (20.42%)	49 / 617 (7.94%)	40
814	TLL1	tolloid like 1	45 / 750 (6.00%)	469 / 15,076	22 / 617 (3.57%)	170 / 617 (27.55%)	55
815	MYH15	myosin heavy chain 15	45 / 750 (6.00%)	532 / 15,076	80 / 617 (12.97%)	41 / 617 (6.65%)	60
816	AMOTL1	angiomotin like 1	45 / 750 (6.00%)	220 / 15,076	86 / 617 (13.94%)	64 / 617 (10.37%)	49
817	MAST2	microtubule associated serine/threonine kinase 2	45 / 750 (6.00%)	313 / 15,076	27 / 617 (4.38%)	115 / 617 (18.64%)	50
818	DIP2C	disco interacting protein 2 homolog C	45 / 750 (6.00%)	402 / 15,076	61 / 617 (9.89%)	76 / 617 (12.32%)	55
819	GRIK5	glutamate ionotropic receptor kainate type subunit 5	45 / 750 (6.00%)	290 / 15,076	119 / 617 (19.29%)	25 / 617 (4.05%)	49
820	DENND4B	DENN domain containing 4B	45 / 750 (6.00%)	317 / 15,076	133 / 617 (21.56%)	26 / 617 (4.21%)	50
821	DOCK6	dedicator of cytokinesis 6	45 / 750 (6.00%)	346 / 15,076	104 / 617 (16.86%)	35 / 617 (5.67%)	52
822	PRKD1	protein kinase D1	45 / 750 (6.00%)	331 / 15,076	41 / 617 (6.65%)	174 / 617 (28.20%)	49
823	DLGAP3	DLG associated protein 3	45 / 750 (6.00%)	339 / 15,076	23 / 617 (3.73%)	139 / 617 (22.53%)	43
824	TLE4	TLE family member 4, transcriptional corepressor	45 / 750 (6.00%)	292 / 15,076	98 / 617 (15.88%)	52 / 617 (8.43%)	50
825	LAMB4	laminin subunit beta 4	45 / 750 (6.00%)	478 / 15,076	288 / 617 (46.68%)	11 / 617 (1.78%)	57
826	NLRP8	NLR family pyrin domain containing 8	45 / 750 (6.00%)	475 / 15,076	118 / 617 (19.12%)	38 / 617 (6.16%)	45
827	MYO10	myosin X	45 / 750 (6.00%)	480 / 15,076	117 / 617 (18.96%)	45 / 617 (7.29%)	60
828	MOV10L1	Mov10 like RISC complex RNA helicase 1	45 / 750 (6.00%)	290 / 15,076	18 / 617 (2.92%)	179 / 617 (29.01%)	51
829	MYO7B	myosin VIIB	45 / 750 (6.00%)	523 / 15,076	131 / 617 (21.23%)	17 / 617 (2.76%)	53
830	MROH5	maestro heat like repeat family member 5 (gene/pseudogene)	45 / 750 (6.00%)	317 / 15,076	0 / 617 (0.00%)	0 / 617 (0.00%)	48
831	PDGFRA	platelet derived growth factor receptor alpha	44 / 750 (5.87%)	436 / 15,076	31 / 617 (5.02%)	125 / 617 (20.26%)	58	Cancer Gene Census
832	NBAS	NBAS subunit of NRZ tethering complex	44 / 750 (5.87%)	489 / 15,076	121 / 617 (19.61%)	20 / 617 (3.24%)	62
833	ALPK3	alpha kinase 3	44 / 750 (5.87%)	392 / 15,076	33 / 617 (5.35%)	176 / 617 (28.53%)	44
834	KIF21B	kinesin family member 21B	44 / 750 (5.87%)	489 / 15,076	133 / 617 (21.56%)	33 / 617 (5.35%)	49
835	WDR33	WD repeat domain 33	44 / 750 (5.87%)	332 / 15,076	131 / 617 (21.23%)	17 / 617 (2.76%)	54
836	CDK12	cyclin dependent kinase 12	44 / 750 (5.87%)	369 / 15,076	139 / 617 (22.53%)	50 / 617 (8.10%)	51	Cancer Gene Census
837	PCDHGA1	protocadherin gamma subfamily A, 1	44 / 750 (5.87%)	410 / 15,076	52 / 617 (8.43%)	97 / 617 (15.72%)	47
838	FILIP1	filamin A interacting protein 1	44 / 750 (5.87%)	353 / 15,076	105 / 617 (17.02%)	66 / 617 (10.70%)	57
839	CACHD1	cache domain containing 1	44 / 750 (5.87%)	271 / 15,076	22 / 617 (3.57%)	135 / 617 (21.88%)	48
840	ARPP21	cAMP regulated phosphoprotein 21	44 / 750 (5.87%)	387 / 15,076	58 / 617 (9.40%)	72 / 617 (11.67%)	44
841	ITIH5	inter-alpha-trypsin inhibitor heavy chain 5	44 / 750 (5.87%)	398 / 15,076	62 / 617 (10.05%)	69 / 617 (11.18%)	48
842	AL592490.1	AL592490.1	44 / 750 (5.87%)	365 / 15,076	372 / 617 (60.29%)	17 / 617 (2.76%)	48
843	CDC42BPA	CDC42 binding protein kinase alpha	44 / 750 (5.87%)	356 / 15,076	136 / 617 (22.04%)	31 / 617 (5.02%)	56
844	SPATA31D1	SPATA31 subfamily D member 1	44 / 750 (5.87%)	560 / 15,076	99 / 617 (16.05%)	53 / 617 (8.59%)	53
845	CD163	CD163 molecule	44 / 750 (5.87%)	465 / 15,076	132 / 617 (21.39%)	49 / 617 (7.94%)	56
846	TRPM6	transient receptor potential cation channel subfamily M member 6	44 / 750 (5.87%)	542 / 15,076	100 / 617 (16.21%)	51 / 617 (8.27%)	66
847	PCDHGB2	protocadherin gamma subfamily B, 2	44 / 750 (5.87%)	348 / 15,076	52 / 617 (8.43%)	97 / 617 (15.72%)	44
848	MARF1	meiosis regulator and mRNA stability factor 1	44 / 750 (5.87%)	329 / 15,076	133 / 617 (21.56%)	18 / 617 (2.92%)	47
849	ZNF609	zinc finger protein 609	44 / 750 (5.87%)	308 / 15,076	21 / 617 (3.40%)	191 / 617 (30.96%)	44
850	PRPF8	pre-mRNA processing factor 8	44 / 750 (5.87%)	409 / 15,076	19 / 617 (3.08%)	313 / 617 (50.73%)	47
851	PHACTR1	phosphatase and actin regulator 1	44 / 750 (5.87%)	238 / 15,076	114 / 617 (18.48%)	62 / 617 (10.05%)	42
852	CD163L1	CD163 molecule like 1	44 / 750 (5.87%)	492 / 15,076	132 / 617 (21.39%)	49 / 617 (7.94%)	51
853	PLCE1	phospholipase C epsilon 1	44 / 750 (5.87%)	519 / 15,076	28 / 617 (4.54%)	108 / 617 (17.50%)	59
854	HDLBP	high density lipoprotein binding protein	44 / 750 (5.87%)	339 / 15,076	122 / 617 (19.77%)	28 / 617 (4.54%)	54
855	PZP	PZP alpha-2-macroglobulin like	44 / 750 (5.87%)	438 / 15,076	125 / 617 (20.26%)	60 / 617 (9.72%)	54
856	ANKHD1-EIF4EBP3	ANKHD1-EIF4EBP3 readthrough	44 / 750 (5.87%)	410 / 15,076	51 / 617 (8.27%)	98 / 617 (15.88%)	59
857	ADCY9	adenylate cyclase 9	44 / 750 (5.87%)	299 / 15,076	115 / 617 (18.64%)	45 / 617 (7.29%)	40
858	MYH3	myosin heavy chain 3	44 / 750 (5.87%)	488 / 15,076	16 / 617 (2.59%)	337 / 617 (54.62%)	59
859	CACNA1S	calcium voltage-gated channel subunit alpha1 S	44 / 750 (5.87%)	560 / 15,076	135 / 617 (21.88%)	33 / 617 (5.35%)	55
860	ATXN2L	ataxin 2 like	44 / 750 (5.87%)	300 / 15,076	143 / 617 (23.18%)	14 / 617 (2.27%)	44
861	MAGI1	membrane associated guanylate kinase, WW and PDZ domain containing 1	44 / 750 (5.87%)	396 / 15,076	69 / 617 (11.18%)	67 / 617 (10.86%)	47
862	CARMIL3	capping protein regulator and myosin 1 linker 3	44 / 750 (5.87%)	336 / 15,076	38 / 617 (6.16%)	174 / 617 (28.20%)	52
863	TEP1	telomerase associated protein 1	44 / 750 (5.87%)	480 / 15,076	48 / 617 (7.78%)	186 / 617 (30.15%)	47
864	CCDC168	coiled-coil domain containing 168	44 / 750 (5.87%)	330 / 15,076	363 / 617 (58.83%)	18 / 617 (2.92%)	135
865	SIGLEC1	sialic acid binding Ig like lectin 1	44 / 750 (5.87%)	414 / 15,076	268 / 617 (43.44%)	120 / 617 (19.45%)	46
866	KIAA0100	KIAA0100	44 / 750 (5.87%)	382 / 15,076	135 / 617 (21.88%)	56 / 617 (9.08%)	49
867	FSTL5	follistatin like 5	44 / 750 (5.87%)	447 / 15,076	22 / 617 (3.57%)	171 / 617 (27.71%)	52
868	BDP1	B double prime 1, subunit of RNA polymerase III transcription initiation factor IIIB	44 / 750 (5.87%)	402 / 15,076	45 / 617 (7.29%)	116 / 617 (18.80%)	60
869	TRPC3	transient receptor potential cation channel subfamily C member 3	44 / 750 (5.87%)	339 / 15,076	22 / 617 (3.57%)	153 / 617 (24.80%)	47
870	RAI1	retinoic acid induced 1	44 / 750 (5.87%)	381 / 15,076	14 / 617 (2.27%)	330 / 617 (53.48%)	50
871	PPRC1	PPARG related coactivator 1	44 / 750 (5.87%)	318 / 15,076	29 / 617 (4.70%)	116 / 617 (18.80%)	52
872	ZNFX1	zinc finger NFX1-type containing 1	44 / 750 (5.87%)	356 / 15,076	457 / 617 (74.07%)	0 / 617 (0.00%)	56
873	ABCA8	ATP binding cassette subfamily A member 8	44 / 750 (5.87%)	439 / 15,076	118 / 617 (19.12%)	57 / 617 (9.24%)	60
874	KCNA5	potassium voltage-gated channel subfamily A member 5	44 / 750 (5.87%)	373 / 15,076	142 / 617 (23.01%)	44 / 617 (7.13%)	44
875	ASXL3	ASXL transcriptional regulator 3	44 / 750 (5.87%)	734 / 15,076	25 / 617 (4.05%)	375 / 617 (60.78%)	64
876	CDK5RAP2	CDK5 regulatory subunit associated protein 2	44 / 750 (5.87%)	352 / 15,076	100 / 617 (16.21%)	53 / 617 (8.59%)	58
877	MYH10	myosin heavy chain 10	44 / 750 (5.87%)	376 / 15,076	14 / 617 (2.27%)	333 / 617 (53.97%)	61
878	TMEM132E	transmembrane protein 132E	44 / 750 (5.87%)	371 / 15,076	123 / 617 (19.94%)	61 / 617 (9.89%)	52
879	DIP2A	disco interacting protein 2 homolog A	44 / 750 (5.87%)	329 / 15,076	38 / 617 (6.16%)	149 / 617 (24.15%)	47
880	NYNRIN	NYN domain and retroviral integrase containing	44 / 750 (5.87%)	413 / 15,076	40 / 617 (6.48%)	173 / 617 (28.04%)	54
881	ARFGEF3	ARFGEF family member 3	44 / 750 (5.87%)	454 / 15,076	105 / 617 (17.02%)	61 / 617 (9.89%)	56
882	WDR17	WD repeat domain 17	43 / 750 (5.73%)	377 / 15,076	26 / 617 (4.21%)	173 / 617 (28.04%)	62
883	KMT2E	lysine methyltransferase 2E (inactive)	43 / 750 (5.73%)	376 / 15,076	287 / 617 (46.52%)	10 / 617 (1.62%)	53
884	ADAMTS18	ADAM metallopeptidase with thrombospondin type 1 motif 18	43 / 750 (5.73%)	496 / 15,076	129 / 617 (20.91%)	33 / 617 (5.35%)	58
885	RPL22	ribosomal protein L22	43 / 750 (5.73%)	263 / 15,076	12 / 617 (1.94%)	173 / 617 (28.04%)	9	Cancer Gene Census
886	INTS1	integrator complex subunit 1	43 / 750 (5.73%)	380 / 15,076	329 / 617 (53.32%)	12 / 617 (1.94%)	59
887	BOC	BOC cell adhesion associated, oncogene regulated	43 / 750 (5.73%)	286 / 15,076	82 / 617 (13.29%)	42 / 617 (6.81%)	46
888	MYH7B	myosin heavy chain 7B	43 / 750 (5.73%)	384 / 15,076	454 / 617 (73.58%)	0 / 617 (0.00%)	56
889	TMEM132B	transmembrane protein 132B	43 / 750 (5.73%)	522 / 15,076	117 / 617 (18.96%)	41 / 617 (6.65%)	46
890	WNK3	WNK lysine deficient protein kinase 3	43 / 750 (5.73%)	394 / 15,076	0 / 617 (0.00%)	0 / 617 (0.00%)	51
891	TRIP11	thyroid hormone receptor interactor 11	43 / 750 (5.73%)	315 / 15,076	37 / 617 (6.00%)	182 / 617 (29.50%)	52	Cancer Gene Census
892	SMG1	SMG1 nonsense mediated mRNA decay associated PI3K related kinase	43 / 750 (5.73%)	471 / 15,076	132 / 617 (21.39%)	18 / 617 (2.92%)	60
893	ADAMTS10	ADAM metallopeptidase with thrombospondin type 1 motif 10	43 / 750 (5.73%)	364 / 15,076	98 / 617 (15.88%)	40 / 617 (6.48%)	50
894	GOLGA3	golgin A3	43 / 750 (5.73%)	330 / 15,076	115 / 617 (18.64%)	43 / 617 (6.97%)	44
895	TTC3	tetratricopeptide repeat domain 3	43 / 750 (5.73%)	400 / 15,076	41 / 617 (6.65%)	140 / 617 (22.69%)	62
896	AFDN	afadin, adherens junction formation factor	43 / 750 (5.73%)	413 / 15,076	101 / 617 (16.37%)	65 / 617 (10.53%)	58	Cancer Gene Census
897	ENAM	enamelin	43 / 750 (5.73%)	363 / 15,076	28 / 617 (4.54%)	129 / 617 (20.91%)	46
898	RADIL	Rap associating with DIL domain	43 / 750 (5.73%)	280 / 15,076	340 / 617 (55.11%)	4 / 617 (0.65%)	41
899	PTPRD	protein tyrosine phosphatase receptor type D	43 / 750 (5.73%)	759 / 15,076	130 / 617 (21.07%)	59 / 617 (9.56%)	58	Cancer Gene Census
900	SAMD9	sterile alpha motif domain containing 9	43 / 750 (5.73%)	449 / 15,076	291 / 617 (47.16%)	8 / 617 (1.30%)	63
901	NES	nestin	43 / 750 (5.73%)	392 / 15,076	135 / 617 (21.88%)	23 / 617 (3.73%)	47
902	FOXP2	forkhead box P2	43 / 750 (5.73%)	360 / 15,076	288 / 617 (46.68%)	10 / 617 (1.62%)	50
903	SMAD2	SMAD family member 2	43 / 750 (5.73%)	174 / 15,076	14 / 617 (2.27%)	389 / 617 (63.05%)	38	Cancer Gene Census
904	ARHGEF17	Rho guanine nucleotide exchange factor 17	43 / 750 (5.73%)	366 / 15,076	79 / 617 (12.80%)	60 / 617 (9.72%)	50
905	PCDHGA7	protocadherin gamma subfamily A, 7	43 / 750 (5.73%)	330 / 15,076	52 / 617 (8.43%)	97 / 617 (15.72%)	45
906	KCNH5	potassium voltage-gated channel subfamily H member 5	43 / 750 (5.73%)	470 / 15,076	37 / 617 (6.00%)	178 / 617 (28.85%)	53
907	SLX4	SLX4 structure-specific endonuclease subunit	43 / 750 (5.73%)	359 / 15,076	115 / 617 (18.64%)	45 / 617 (7.29%)	50
908	PRDM16	PR/SET domain 16	43 / 750 (5.73%)	369 / 15,076	24 / 617 (3.89%)	154 / 617 (24.96%)	52	Cancer Gene Census
909	C2orf16	chromosome 2 open reading frame 16	43 / 750 (5.73%)	437 / 15,076	120 / 617 (19.45%)	15 / 617 (2.43%)	68
910	PARP14	poly(ADP-ribose) polymerase family member 14	43 / 750 (5.73%)	331 / 15,076	89 / 617 (14.42%)	39 / 617 (6.32%)	58
911	COL1A1	collagen type I alpha 1 chain	43 / 750 (5.73%)	379 / 15,076	125 / 617 (20.26%)	55 / 617 (8.91%)	50	Cancer Gene Census
912	ITGB4	integrin subunit beta 4	43 / 750 (5.73%)	394 / 15,076	112 / 617 (18.15%)	63 / 617 (10.21%)	47
913	SPG11	SPG11 vesicle trafficking associated, spatacsin	43 / 750 (5.73%)	369 / 15,076	21 / 617 (3.40%)	210 / 617 (34.04%)	57
914	IRS1	insulin receptor substrate 1	43 / 750 (5.73%)	317 / 15,076	120 / 617 (19.45%)	20 / 617 (3.24%)	39
915	KCNH8	potassium voltage-gated channel subfamily H member 8	43 / 750 (5.73%)	416 / 15,076	57 / 617 (9.24%)	79 / 617 (12.80%)	45
916	ZFP36L2	ZFP36 ring finger protein like 2	43 / 750 (5.73%)	185 / 15,076	112 / 617 (18.15%)	30 / 617 (4.86%)	32
917	LRFN5	leucine rich repeat and fibronectin type III domain containing 5	43 / 750 (5.73%)	463 / 15,076	40 / 617 (6.48%)	171 / 617 (27.71%)	46
918	ITGAX	integrin subunit alpha X	43 / 750 (5.73%)	412 / 15,076	157 / 617 (25.45%)	10 / 617 (1.62%)	45
919	PCDHGA11	protocadherin gamma subfamily A, 11	43 / 750 (5.73%)	279 / 15,076	52 / 617 (8.43%)	96 / 617 (15.56%)	47
920	CABIN1	calcineurin binding protein 1	43 / 750 (5.73%)	348 / 15,076	26 / 617 (4.21%)	151 / 617 (24.47%)	54
921	XIRP1	xin actin binding repeat containing 1	43 / 750 (5.73%)	426 / 15,076	58 / 617 (9.40%)	69 / 617 (11.18%)	49
922	TMPRSS15	transmembrane serine protease 15	43 / 750 (5.73%)	412 / 15,076	48 / 617 (7.78%)	158 / 617 (25.61%)	53
923	CCDC88C	coiled-coil domain containing 88C	43 / 750 (5.73%)	353 / 15,076	36 / 617 (5.83%)	183 / 617 (29.66%)	53
924	DOCK11	dedicator of cytokinesis 11	43 / 750 (5.73%)	436 / 15,076	0 / 617 (0.00%)	0 / 617 (0.00%)	54
925	PCNX1	pecanex 1	43 / 750 (5.73%)	404 / 15,076	38 / 617 (6.16%)	180 / 617 (29.17%)	58
926	AK9	adenylate kinase 9	43 / 750 (5.73%)	397 / 15,076	94 / 617 (15.24%)	74 / 617 (11.99%)	40
927	IQSEC3	IQ motif and Sec7 domain ArfGEF 3	43 / 750 (5.73%)	302 / 15,076	156 / 617 (25.28%)	45 / 617 (7.29%)	46
928	PKD1L2	polycystin 1 like 2 (gene/pseudogene)	43 / 750 (5.73%)	397 / 15,076	0 / 617 (0.00%)	0 / 617 (0.00%)	48
929	PRDM2	PR/SET domain 2	43 / 750 (5.73%)	330 / 15,076	9 / 617 (1.46%)	177 / 617 (28.69%)	47	Cancer Gene Census
930	MAGEC3	MAGE family member C3	43 / 750 (5.73%)	446 / 15,076	0 / 617 (0.00%)	0 / 617 (0.00%)	50
931	ARAP3	ArfGAP with RhoGAP domain, ankyrin repeat and PH domain 3	43 / 750 (5.73%)	329 / 15,076	52 / 617 (8.43%)	95 / 617 (15.40%)	46
932	MYOF	myoferlin	43 / 750 (5.73%)	362 / 15,076	30 / 617 (4.86%)	109 / 617 (17.67%)	54
933	ABCB4	ATP binding cassette subfamily B member 4	43 / 750 (5.73%)	376 / 15,076	291 / 617 (47.16%)	9 / 617 (1.46%)	46
934	CCDC88A	coiled-coil domain containing 88A	43 / 750 (5.73%)	343 / 15,076	119 / 617 (19.29%)	15 / 617 (2.43%)	52
935	FIGN	fidgetin, microtubule severing factor	42 / 750 (5.60%)	318 / 15,076	129 / 617 (20.91%)	20 / 617 (3.24%)	42
936	VIRMA	vir like m6A methyltransferase associated	42 / 750 (5.60%)	356 / 15,076	325 / 617 (52.67%)	14 / 617 (2.27%)	38
937	RXFP3	relaxin family peptide receptor 3	42 / 750 (5.60%)	274 / 15,076	120 / 617 (19.45%)	39 / 617 (6.32%)	41
938	PI4KA	phosphatidylinositol 4-kinase alpha	42 / 750 (5.60%)	370 / 15,076	35 / 617 (5.67%)	146 / 617 (23.66%)	48
939	TNKS2	tankyrase 2	42 / 750 (5.60%)	262 / 15,076	30 / 617 (4.86%)	109 / 617 (17.67%)	34
940	HEATR5B	HEAT repeat containing 5B	42 / 750 (5.60%)	370 / 15,076	112 / 617 (18.15%)	21 / 617 (3.40%)	47
941	CDC42BPB	CDC42 binding protein kinase beta	42 / 750 (5.60%)	338 / 15,076	43 / 617 (6.97%)	178 / 617 (28.85%)	40
942	PHIP	pleckstrin homology domain interacting protein	42 / 750 (5.60%)	316 / 15,076	106 / 617 (17.18%)	63 / 617 (10.21%)	57
943	SIM1	SIM bHLH transcription factor 1	42 / 750 (5.60%)	388 / 15,076	95 / 617 (15.40%)	70 / 617 (11.35%)	47
944	DSPP	dentin sialophosphoprotein	42 / 750 (5.60%)	249 / 15,076	21 / 617 (3.40%)	148 / 617 (23.99%)	51
945	ABCB5	ATP binding cassette subfamily B member 5	42 / 750 (5.60%)	487 / 15,076	341 / 617 (55.27%)	4 / 617 (0.65%)	51
946	BRINP1	BMP/retinoic acid inducible neural specific 1	42 / 750 (5.60%)	469 / 15,076	99 / 617 (16.05%)	55 / 617 (8.91%)	51
947	NLRP5	NLR family pyrin domain containing 5	42 / 750 (5.60%)	524 / 15,076	119 / 617 (19.29%)	38 / 617 (6.16%)	48
948	MECOM	MDS1 and EVI1 complex locus	42 / 750 (5.60%)	436 / 15,076	104 / 617 (16.86%)	34 / 617 (5.51%)	31	Cancer Gene Census
949	CACNA2D1	calcium voltage-gated channel auxiliary subunit alpha2delta 1	42 / 750 (5.60%)	467 / 15,076	291 / 617 (47.16%)	9 / 617 (1.46%)	48
950	ERBB3	erb-b2 receptor tyrosine kinase 3	42 / 750 (5.60%)	376 / 15,076	125 / 617 (20.26%)	31 / 617 (5.02%)	39	Cancer Gene Census
951	DOP1B	DOP1 leucine zipper like protein B	42 / 750 (5.60%)	424 / 15,076	43 / 617 (6.97%)	139 / 617 (22.53%)	49
952	COL4A6	collagen type IV alpha 6 chain	42 / 750 (5.60%)	399 / 15,076	0 / 617 (0.00%)	0 / 617 (0.00%)	48
953	SASH1	SAM and SH3 domain containing 1	42 / 750 (5.60%)	314 / 15,076	103 / 617 (16.69%)	61 / 617 (9.89%)	51
954	DOP1A	DOP1 leucine zipper like protein A	42 / 750 (5.60%)	364 / 15,076	107 / 617 (17.34%)	65 / 617 (10.53%)	57
955	TEX14	testis expressed 14, intercellular bridge forming factor	42 / 750 (5.60%)	327 / 15,076	114 / 617 (18.48%)	59 / 617 (9.56%)	55
956	LMO7	LIM domain 7	42 / 750 (5.60%)	329 / 15,076	376 / 617 (60.94%)	15 / 617 (2.43%)	58
957	DIAPH3	diaphanous related formin 3	42 / 750 (5.60%)	292 / 15,076	373 / 617 (60.45%)	17 / 617 (2.76%)	48
958	KCNA1	potassium voltage-gated channel subfamily A member 1	42 / 750 (5.60%)	316 / 15,076	144 / 617 (23.34%)	44 / 617 (7.13%)	58
959	KCND2	potassium voltage-gated channel subfamily D member 2	42 / 750 (5.60%)	396 / 15,076	287 / 617 (46.52%)	13 / 617 (2.11%)	44
960	ANKRD17	ankyrin repeat domain 17	42 / 750 (5.60%)	413 / 15,076	30 / 617 (4.86%)	129 / 617 (20.91%)	52
961	ITIH6	inter-alpha-trypsin inhibitor heavy chain family member 6	42 / 750 (5.60%)	397 / 15,076	0 / 617 (0.00%)	0 / 617 (0.00%)	48
962	MAP4K4	mitogen-activated protein kinase kinase kinase kinase 4	42 / 750 (5.60%)	280 / 15,076	140 / 617 (22.69%)	9 / 617 (1.46%)	45
963	EFCAB5	EF-hand calcium binding domain 5	42 / 750 (5.60%)	305 / 15,076	129 / 617 (20.91%)	55 / 617 (8.91%)	52
964	AP3D1	adaptor related protein complex 3 subunit delta 1	42 / 750 (5.60%)	244 / 15,076	101 / 617 (16.37%)	59 / 617 (9.56%)	48
965	MN1	MN1 proto-oncogene, transcriptional regulator	42 / 750 (5.60%)	285 / 15,076	25 / 617 (4.05%)	158 / 617 (25.61%)	46	Cancer Gene Census
966	NEXMIF	neurite extension and migration factor	42 / 750 (5.60%)	577 / 15,076	0 / 617 (0.00%)	0 / 617 (0.00%)	48
967	WDR90	WD repeat domain 90	42 / 750 (5.60%)	321 / 15,076	112 / 617 (18.15%)	55 / 617 (8.91%)	50
968	MIA2	MIA SH3 domain ER export factor 2	42 / 750 (5.60%)	350 / 15,076	40 / 617 (6.48%)	171 / 617 (27.71%)	53
969	MBD5	methyl-CpG binding domain protein 5	42 / 750 (5.60%)	385 / 15,076	124 / 617 (20.10%)	23 / 617 (3.73%)	46
970	HFM1	helicase for meiosis 1	42 / 750 (5.60%)	393 / 15,076	21 / 617 (3.40%)	141 / 617 (22.85%)	58
971	PRKCG	protein kinase C gamma	42 / 750 (5.60%)	329 / 15,076	116 / 617 (18.80%)	35 / 617 (5.67%)	43
972	JPH3	junctophilin 3	42 / 750 (5.60%)	267 / 15,076	123 / 617 (19.94%)	51 / 617 (8.27%)	40
973	EFCAB6	EF-hand calcium binding domain 6	42 / 750 (5.60%)	355 / 15,076	18 / 617 (2.92%)	173 / 617 (28.04%)	62
974	FLT1	fms related receptor tyrosine kinase 1	42 / 750 (5.60%)	403 / 15,076	383 / 617 (62.07%)	10 / 617 (1.62%)	52
975	SMARCAD1	SWI/SNF-related, matrix-associated actin-dependent regulator of chromatin, subfamily a, containing DEAD/H box 1	42 / 750 (5.60%)	248 / 15,076	26 / 617 (4.21%)	146 / 617 (23.66%)	44
976	RET	ret proto-oncogene	42 / 750 (5.60%)	361 / 15,076	52 / 617 (8.43%)	68 / 617 (11.02%)	51	Cancer Gene Census
977	ARAP1	ArfGAP with RhoGAP domain, ankyrin repeat and PH domain 1	42 / 750 (5.60%)	267 / 15,076	79 / 617 (12.80%)	60 / 617 (9.72%)	45
978	LRP4	LDL receptor related protein 4	42 / 750 (5.60%)	407 / 15,076	75 / 617 (12.16%)	40 / 617 (6.48%)	42
979	KIF13A	kinesin family member 13A	42 / 750 (5.60%)	351 / 15,076	118 / 617 (19.12%)	56 / 617 (9.08%)	43
980	SHROOM4	shroom family member 4	42 / 750 (5.60%)	380 / 15,076	0 / 617 (0.00%)	0 / 617 (0.00%)	47
981	SHROOM3	shroom family member 3	42 / 750 (5.60%)	424 / 15,076	26 / 617 (4.21%)	139 / 617 (22.53%)	53
982	ARHGAP22	Rho GTPase activating protein 22	42 / 750 (5.60%)	247 / 15,076	41 / 617 (6.65%)	87 / 617 (14.10%)	44
983	CIC	capicua transcriptional repressor	42 / 750 (5.60%)	456 / 15,076	119 / 617 (19.29%)	27 / 617 (4.38%)	43	Cancer Gene Census
984	PCDHGB5	protocadherin gamma subfamily B, 5	42 / 750 (5.60%)	286 / 15,076	52 / 617 (8.43%)	96 / 617 (15.56%)	51
985	BPTF	bromodomain PHD finger transcription factor	42 / 750 (5.60%)	436 / 15,076	125 / 617 (20.26%)	54 / 617 (8.75%)	52
986	TUBA3C	tubulin alpha 3c	42 / 750 (5.60%)	327 / 15,076	369 / 617 (59.81%)	15 / 617 (2.43%)	39
987	GNAS	GNAS complex locus	42 / 750 (5.60%)	363 / 15,076	458 / 617 (74.23%)	1 / 617 (0.16%)	39	Cancer Gene Census
988	CFAP46	cilia and flagella associated protein 46	42 / 750 (5.60%)	438 / 15,076	37 / 617 (6.00%)	99 / 617 (16.05%)	63
989	UNC5C	unc-5 netrin receptor C	42 / 750 (5.60%)	357 / 15,076	24 / 617 (3.89%)	149 / 617 (24.15%)	48
990	CNTRL	centriolin	42 / 750 (5.60%)	346 / 15,076	99 / 617 (16.05%)	52 / 617 (8.43%)	57	Cancer Gene Census
991	DPYD	dihydropyrimidine dehydrogenase	42 / 750 (5.60%)	406 / 15,076	22 / 617 (3.57%)	135 / 617 (21.88%)	55
992	ARFGEF2	ADP ribosylation factor guanine nucleotide exchange factor 2	42 / 750 (5.60%)	377 / 15,076	458 / 617 (74.23%)	0 / 617 (0.00%)	54
993	ATR	ATR serine/threonine kinase	42 / 750 (5.60%)	490 / 15,076	97 / 617 (15.72%)	37 / 617 (6.00%)	58	Cancer Gene Census
994	ZIC4	Zic family member 4	42 / 750 (5.60%)	314 / 15,076	100 / 617 (16.21%)	35 / 617 (5.67%)	38
995	ZNF646	zinc finger protein 646	42 / 750 (5.60%)	318 / 15,076	159 / 617 (25.77%)	9 / 617 (1.46%)	48
996	SORL1	sortilin related receptor 1	42 / 750 (5.60%)	518 / 15,076	73 / 617 (11.83%)	71 / 617 (11.51%)	49
997	PRRC2B	proline rich coiled-coil 2B	42 / 750 (5.60%)	409 / 15,076	98 / 617 (15.88%)	57 / 617 (9.24%)	52
998	PCDHB9	protocadherin beta 9	42 / 750 (5.60%)	386 / 15,076	51 / 617 (8.27%)	98 / 617 (15.88%)	47
999	GRM3	glutamate metabotropic receptor 3	42 / 750 (5.60%)	518 / 15,076	289 / 617 (46.84%)	9 / 617 (1.46%)	44	Cancer Gene Census
1000	PDZRN4	PDZ domain containing ring finger 4	42 / 750 (5.60%)	406 / 15,076	125 / 617 (20.26%)	41 / 617 (6.65%)	51
1001	PLXNC1	plexin C1	42 / 750 (5.60%)	350 / 15,076	109 / 617 (17.67%)	56 / 617 (9.08%)	63
1002	TANC1	tetratricopeptide repeat, ankyrin repeat and coiled-coil containing 1	42 / 750 (5.60%)	345 / 15,076	130 / 617 (21.07%)	21 / 617 (3.40%)	48
1003	CR1	complement C3b/C4b receptor 1 (Knops blood group)	42 / 750 (5.60%)	490 / 15,076	136 / 617 (22.04%)	30 / 617 (4.86%)	47
1004	CECR2	CECR2 histone acetyl-lysine reader	42 / 750 (5.60%)	343 / 15,076	44 / 617 (7.13%)	147 / 617 (23.82%)	46

## Sheet: TPM
Gene_Symbol	Std-PDO_1_TPM	Std-PDO_2_TPM	Std-PDO_3_TPM	CRC tissue_1_TPM	CRC tissue_2_TPM	Eba-PDO_1_TPM	Eba-PDO_2_TPM	Eba-PDO_3_TPM
A2M	0	0	0	107.381	77.0378	0	0	0
ABCA1	0.676038	0.537784	0.22385	2.84292	1.87562	2.20543	2.45333	2.25368
ABCA2	11.4033	10.7372	10.7411	5.63568	5.0908	8.26798	9.2106	9.53077
ABCA3	4.13827	4.08024	2.84364	0.384865	0.378414	0.990272	1.70081	1.29367
ABCA4	0	0	0.034577	0.056933	0.055418	0.047311	0	0.160592
ACACA	28.7754	29.7406	18.6956	8.51545	13.6664	11.6031	14.2892	11.3662
ACACB	3.11603	2.61919	1.7992	2.88443	3.08477	1.55885	2.3332	1.85602
ACVR2A	3.0441	2.62396	2.44215	3.25783	3.281	6.53121	8.39936	7.55248
ADCY1	1.27063	1.08513	0.60055	0.479366	0.397771	0.264164	0.459576	0.295396
ADCY2	0	0	0	0.277593	0.226894	0	0	0
ADCY5	0	0.01598	0	0.477439	0.198012	0.205629	0.211707	0.096751
ADCY8	0	0	0	0	0	0	0	0
ADCY9	6.67069	5.44147	4.50333	6.38245	6.86358	8.36808	7.46392	6.58248
ACAN	0	0	0.005656	0.815858	1.02534	0	0	0
ALK	0	0.045243	0	0.025347	0	0	0	0
ANK1	0.0093	0.013709	0	0.150748	0.139252	0.043056	0.038932	0
ANK2	0.126469	0.079292	0.110827	0.729096	0.515083	0.02388	0.09142	0.027952
ANK3	4.6391	5.23106	3.078	6.58939	5.74931	2.9598	2.62583	2.1235
APC	6.67391	6.24305	3.49567	3.50177	3.90788	4.28638	5.0774	4.8183
APOB	0.053335	0.006044	0	0	0	0	0	0
SHROOM2	4.60618	3.88695	3.01878	2.98311	3.72172	7.16028	6.8895	5.67528
AR	0	0	0	0.266518	0.250648	0	0	0
ASTN1	0	0	0	0.013665	0	0	0	0
ZFHX3	1.74887	1.48684	0.629844	1.44688	1.9235	2.15316	1.81593	1.6632
ATM	12.0237	14.2643	7.08205	3.73384	5.2558	4.7281	4.64331	4.95912
ATP2B2	0	0.016828	0	0.02857	0	0	0	0
ATP2B3	0	0	0	0	0	0	0.077055	0
ATR	13.0857	13.764	8.10212	5.19803	7.31988	9.11666	7.65608	6.9031
ATRX	38.6026	39.5121	17.2972	10.2488	13.0727	22.8191	22.4703	21.8403
KIF1A	0.091227	0.036146	0	0.018525	0.027567	0.136458	0.066582	0.081599
B2M	594.574	615.076	692.578	2960.7	2265.76	1466.15	1287.7	1084.51
ADGRB1	0.101548	0.053819	0.153441	0.235778	0.22609	0.17634	0.159089	0.058767
ADGRB2	0.422594	0.394054	0.456841	0.174174	0.218215	0.44647	0.435273	0.116048
ADGRB3	0	0	0	0.045406	0	0	0	0
BCL9	12.2162	13.3334	8.21294	6.56846	8.08722	7.65022	7.86136	7.17089
BMPR2	5.96186	6.2587	3.82892	5.0188	6.06654	7.51554	7.13572	6.10042
DST	10.2641	12.6657	5.42742	8.69548	6.67915	13.4611	11.7733	9.37494
BRAF	3.68818	4.38893	2.25567	2.72677	3.51581	3.84733	3.63645	3.68841
BRCA2	7.31618	8.62237	4.3157	1.91335	2.76369	3.17041	2.91934	3.13721
ZFP36L2	92.0208	82.3653	66.3715	69.0649	73.1554	57.2692	61.0721	53.7074
C3	2.93883	2.48756	2.79069	80.0645	70.8323	6.87304	6.99504	4.22758
CACNA1A	0.041671	0.022874	0	0.644093	0.438174	0.26573	0.014197	0.136735
CACNA1B	0	0	0.010351	0.037497	0.02937	0.133211	0.039267	0.089894
CACNA1C	0.04569	0.019299	0.013764	0.825283	0.645239	0.756393	1.13388	0.778956
CACNA1D	1.85696	1.86208	1.19585	2.6212	4.00996	0.139785	0.145974	0.086193
CACNA1E	0.116527	0.061609	0.055386	0.027241	0.04884	0.149914	0.131285	0.0583
CACNA1F	0.069316	0	0	0.191887	0.153571	0.118559	0.098991	0.418362
CACNA1S	0	0.019338	0	0	0	0	0.020759	0.164095
CACNA2D1	0	0	0	0.33125	0.292818	0	0	0
CAD	28.1163	24.9011	18.7646	13.0986	17.1801	10.8433	12.1012	11.5673
CALD1	2.95713	2.6794	2.10141	77.458	75.6858	0.635585	0.668973	0.521159
RUNX1T1	0	0	0	0.533742	0.496284	0.012097	0	0
LRBA	23.7181	26.3824	14.1892	10.0601	9.70244	8.62662	9.16876	8.3361
CDH2	0	0	0	0.715274	0.389362	0	0	0
CDH4	0.358951	0.22608	0.097257	0	0.006767	1.76112	1.5269	1.34676
CDH8	0	0	0	0.029769	0.009982	0	0	0
CDH9	0	0	0	0	0	0	0	0
CDH10	0	0	0	0	0	0	0	0
CDH11	0	0.05605	0	10.4117	9.07331	0	0.118241	0.025219
CDH12	0	0	0	0	0	0	0	0
CDH18	0	0	0	0	0	0	0	0
CENPE	21.7418	27.1426	14.3755	4.91357	7.29502	12.4216	12.1055	11.3338
CENPF	77.6513	87.9057	59.2866	25.1111	37.711	33.2145	33.4095	34.796
CHD3	11.0492	9.75015	7.15191	18.5564	18.7068	10.7614	12.2156	11.8192
CHD4	119.857	120.017	95.6029	65.7364	77.9711	77.6361	82.6573	73.8328
LYST	2.00449	1.78375	1.04663	2.21616	2.18608	6.59579	4.6932	5.18865
CNTN1	0.027882	0.06234	0.084837	0.170921	0.11734	0.395768	0.210823	0.159552
COL1A1	0.51907	0.456014	0.356525	390.322	272.806	0.601907	0.885872	1.63775
COL1A2	0	0	0	255.181	184.507	0	0	0
COL3A1	0	0	0	244.284	180.926	0	0	0
COL4A1	0.458704	0.358292	0.282396	38.7582	40.3515	0.115745	0.109118	0.140641
COL4A2	1.39491	1.30733	1.45773	47.5753	47.4316	1.35032	1.37733	1.51034
COL4A4	0.202195	0.180437	0.215978	0.279374	0.120289	0.094048	0.026676	0.106872
COL4A5	0	0	0	0.801104	0.945851	0	0	0
COL4A6	0	0	0	0.311962	0.464528	0	0	0
COL5A1	0.486792	0.700052	0.583278	27.4555	22.2269	0	0.185055	0.224808
COL5A2	0.128566	0.07246	0.07061	21.434	18.4524	0	0	0.142984
COL6A1	7.12934	4.63612	4.89375	65.616	55.8427	20.7461	19.2608	16.1429
COL6A2	0.294604	0.387899	0.190777	138.209	111.186	0	0.117135	0.180604
COL6A3	0.069417	0	0.036308	54.0147	48.4784	0	0.064902	0.055475
COL7A1	2.25355	1.50957	1.84614	3.5876	3.82453	3.37859	3.49737	3.8592
COL11A1	0	0	0	7.64496	6.16289	0	0	0
COL11A2	0.120237	0.13664	0.17287	0.437738	0.440358	0.24979	0.169114	0.175509
COL12A1	0.00498	0	0.008644	25.4216	24.7345	0.102475	0.089645	0.06172
CR1	0	0	0	0.382564	0.425696	0	0	0
CREBBP	26.3903	25.3309	14.5416	20.9436	25.9989	22.1345	24.9411	20.8964
VCAN	1.67247	1.47802	0.846403	12.9538	11.3898	0.260242	0.223275	0.416985
CSPG4	0	0	0	1.22366	1.27202	0	0.028362	0
CTNNA2	0	0	0	68.9069	94.979	1.2932	1.10688	0.471106
CTNNB1	221.904	228.157	188.261	127.924	145.225	130.123	132.56	106.506
CTNND2	0	0	0	0.155281	0	0	0	0
CUX1	31.9557	37.9076	35.1226	66.4182	74.6429	58.585	59.775	57.2189
DAPK1	0.462274	0.276399	0.33032	2.29548	2.11844	1.11349	1.74612	1.37425
BRINP1	0	0	0	0.371292	0.298324	0.708406	1.59685	1.20231
DCC	0	0.005656	0.049682	0.012711	0.016841	0.097129	0	0
DMXL1	2.57994	2.75429	1.70996	2.04136	2.29325	2.53869	2.1538	2.18041
DLG2	0.434033	0.384857	0.202725	0.090253	0.159418	0.102012	0.176444	0.146617
DMBT1	0.048743	0	0	3.16221	1.70645	0.028646	0	0
DMD	4.93219	5.42287	4.25252	3.3438	3.80613	0.526705	0.338153	0.221707
DNAH5	0.191118	0.264551	0.229348	0.182878	0.122647	0.06484	0.059527	0.125721
DNAH8	0	0	0	0.012401	0.011429	0.005556	0	0.003028
DNAH9	0	0	0	0.023832	0.020224	0	0	0
DYNC1H1	23.5018	24.5324	16.2021	14.1618	14.3636	19.6356	19.0429	17.6834
DNMT1	97.6076	99.9173	62.4069	30.6507	39.4542	41.0756	44.1586	43.7704
DOCK1	13.4361	13.6201	8.4202	12.1464	13.4408	12.9882	12.7279	11.7195
DOCK2	0	0	0	4.28162	4.03157	0	0	0
DOCK3	0.152361	0.129092	0.083104	0.032191	0.032099	1.73302	1.44879	1.63171
DPP6	0.012099	0.024155	0	0.012915	0	0	0	0
DPYD	0	0	0	2.54526	1.92183	0	0	0
DSCAM	0.00723	0	0	0	0	0.374139	0.728193	0.318288
DSP	107.116	112.573	65.1302	46.2081	44.4692	177.047	169.757	138.421
DSPP	0	0	0	0	0	0	0	0
EDNRB	0	0.016894	0	3.5759	2.16127	0	0	0
CELSR3	6.4783	5.84081	4.65659	3.24271	4.63795	5.50993	5.15936	4.68848
CELSR2	3.62312	3.32451	2.06926	1.43158	1.62952	3.98144	4.68362	2.98122
MEGF8	10.0284	8.52381	8.22371	4.37939	5.47967	5.30697	5.82716	5.87984
EP300	27.726	28.3314	16.7274	18.5182	21.5082	28.4214	30.9636	29.2264
EPHA3	0	0	0	0.230987	0.211038	0	0	0
EPHA5	0	0	0	0	0	0	0	0
EPHB1	10.1855	9.54501	7.69069	0.614656	0.723536	5.48182	5.28699	3.99689
ERBB3	60.5578	57.2483	47.5583	116.814	143.222	107.502	116.179	103.251
ERBB4	0	0	0	0.013964	0	0.035025	0	0
MECOM	21.3078	23.4907	15.2962	21.0643	24.1581	15.7113	21.9448	18.3565
F8	0.946035	0.32921	0.186356	0.503939	1.42462	0.457753	0.078467	0.301944
BPTF	37.7841	37.2889	21.3772	18.2807	24.3316	27.4301	27.7875	26.3532
FASN	110.832	97.9431	86.6957	39.6535	48.7896	95.4221	106.434	93.5454
FAT1	113.38	118.821	62.1083	26.885	35.6923	74.5115	89.2954	68.8564
FAT2	0	0.018817	0	0.00317	0.003883	0.053968	0	0.00768
FBN1	0.102652	0.113938	0	7.27711	5.96458	0	0	0
FBN2	0.282604	0.240058	0.173109	0.565944	0.47047	0.05883	0	0
FLG	0	0	0	0	0	0.441942	0.266901	0.213206
FLNA	145.404	147.707	105.351	51.1133	43.0394	34.707	30.763	26.0885
FLNB	56.5693	56.5811	40.4005	40.4932	39.3951	60.4571	62.2889	54.0274
FLNC	1.28215	1.39841	0.795218	2.17209	1.56068	1.27858	1.63105	1.14975
FLT1	0	0	0.016189	2.77994	3.25532	0.043079	0	0
FLT4	0	0	0	2.50222	1.87091	0	0	0
AFF2	0	0	0	0.01219	0.009252	0	0	0
FN1	1.8401	1.44891	1.06841	318.332	483.764	0.804902	0.960853	0.993434
MTOR	17.497	17.901	10.6068	8.09757	9.12583	12.1397	11.5422	11.0398
GABBR1	6.75294	5.58117	4.18556	7.49276	10.4019	3.47589	3.21316	5.07327
GABRA5	0	0	0	0	0	0	0	0
GLI2	0.421743	0.434466	0.281688	1.27364	1.09098	0.030197	0	0
GLI3	0.020098	0	0.033776	0.367305	0.272065	0	0	0
GNAS	642.455	601.912	579.987	741.328	873.128	445.886	491.431	429.75
GOLGA3	21.0173	20.7913	13.4885	14.5312	21.2694	27.3293	25.3794	32.7697
GOLGB1	50.2028	53.9298	32.2506	28.7753	31.633	60.7088	57.0943	54.7379
GRIA1	0	0	0	0	0	0	0	0
GRIA2	0	0	0	0	0	0	0	0
GRIA4	0	0	0	0.063839	0.072655	0	0	0
GRID1	0	0	0	0.211424	0.181535	0	0.04825	0
GRIK2	0	0	0	0.051454	0	0.102124	0	0
GRIK3	0	0	0	0.106989	0.108312	0	0	0
GRIK5	0.289613	0.300802	0.214704	0.388927	0.513798	0.288885	0.170928	0.327168
GRIN2A	0	0.017876	0	0.02868	0	0.007926	0	0
GRM1	0	0	0.013606	0.063154	0.006663	0.021493	0	0
GRM3	0	0	0	0	0	0	0	0
GRM5	0	0	0	0	0	0	0	0
GRM6	0	0	0	0	0	0	0	0
GRM7	0.005332	0	0	0.009285	0	0	0	0
GRM8	0	0.092793	0.037317	2.78778	4.30223	0.131733	0.114279	0
MSH6	57.9263	64.3555	49.6802	24.8867	31.2363	32.1993	29.1556	28.8109
GTF3C1	35.1265	31.9841	23.7421	16.7124	20.9253	21.2988	24.0205	18.8918
HCFC1	36.0821	34.6531	21.9552	17.702	20.6173	20.0805	24.3206	20.9086
HTT	11.1607	10.978	7.05009	6.80071	7.83219	10.3149	11.067	8.27535
HDLBP	160.136	147.315	117.695	127.457	120.154	118.806	118.664	96.9195
CFH	0	0	0	23.8622	16.728	0	0	0
NRG1	0	0	0	0.568615	0.390475	0	0	0
HIVEP2	5.21841	4.30987	2.71963	3.11907	3.00465	7.95684	6.52559	6.80838
HSPG2	16.6602	14.4941	11.1773	12.6164	14.3439	10.7825	10.6579	10.8178
HTR1A	0	0	0	0	0	0	0	0
TNC	11.4083	12.0484	5.48973	23.2802	15.4339	0.583579	0.712318	0.876658
IGF2R	15.1516	15.7582	8.50492	12.0885	12.8704	15.471	16.3433	10.4451
IRS1	11.6087	12.0298	7.49785	4.91082	6.42666	6.15957	6.93314	5.25571
ITGAX	0.036865	0	0	9.74153	9.92064	0	0	0
ITGB4	42.8625	38.4139	37.9552	48.6095	51.8093	94.3185	98.8685	89.8239
ITPR1	2.94516	2.98095	1.78862	1.89178	1.93273	1.19912	1.43945	0.952297
ITPR2	22.0793	23.5197	12.1533	4.70654	5.95329	4.27461	4.62813	3.56041
ITPR3	28.9169	29.7444	18.3705	20.8488	23.8485	28.0423	27.9915	27.1144
KCNA1	0	0	0	0	0	0	0	0
KCNA4	0	0	0	0	0	0	0	0
KCNA5	0	0	0	0.05047	0.133282	0	0	0
KCNB1	0	0	0	0.006946	0.025658	0.004882	0.019242	0.019391
KCND2	0	0	0	0.107567	0.049741	0	0	0
KCNH1	0	0	0	0.036681	0.018125	0	0	0
KCNMA1	0.522901	0.67438	0.474529	3.26416	2.19015	0.200566	0.154052	0
KCNQ2	0.038437	0	0	0	0	0	0	0
KCNQ3	0	0	0	0.015891	0.021557	0	0	0
KDR	0	0	0	3.79514	3.61158	0	0	0
KRAS	9.92959	12.4906	7.72065	11.6159	12.9902	11.5344	11.3894	9.76022
AFF3	0	0	0	0.093367	0.113688	0	0	0
LAMA2	0.8002	0.63142	0.581312	1.57075	0.817902	0.340092	0.512211	0.477494
LAMA3	11.8292	9.53292	4.21992	22.2923	16.5242	54.5788	40.1156	52.5998
LAMA4	2.05638	2.09516	1.54006	20.4809	17.4232	11.376	11.4081	12.0912
LAMA5	16.1021	13.1684	10.5856	2.27812	2.44415	20.4431	19.4874	19.0923
LCT	0	0	0.047234	0.024656	0	0	0	0
LIFR	0.016263	0	0	0.493084	0.297116	0.143744	0.093716	0.111644
LMO7	79.6833	66.1135	54.5135	51.9529	50.4952	187.413	163.78	151.163
LPA	0	0	0	0	0.067904	0.198013	0.117739	0.066689
LRP1	8.81059	7.8336	6.79753	19.3824	21.1249	9.53203	13.1483	11.8978
LRP2	0.158789	0.187878	0.143056	0	0.043389	0.289111	0.203872	0.143406
LRP4	5.67881	5.75662	5.02143	18.025	23.8933	0.522437	0.337336	0.412252
LRP5	31.184	25.8209	23.9318	25.7743	33.2524	27.3693	32.5238	27.2218
LTBP2	0.087264	0	0.005929	7.71225	5.75429	0.047271	0	0
SMAD2	4.07725	2.91338	2.91927	2.24878	2.83639	5.4042	5.58722	4.4034
SMAD4	4.4833	4.51762	3.2916	3.6196	2.97113	2.82224	2.76471	2.99545
MAP1A	2.12831	1.63112	0.920848	0.999265	1.09146	0.71776	0.639513	0.464325
MAP1B	3.55199	3.18438	1.40309	0.659515	0.625899	1.06062	0.700352	0.670838
MAP2	0.069537	0.080324	0	0.144828	0.101632	136.276	118.537	77.5763
MCF2	0	0	0	0	0.052561	0	0.058479	0
MAP3K4	11.9932	11.5584	8.66615	6.93493	8.0282	6.64337	8.72184	6.29955
MIA2	19.8509	21.5684	18.9443	29.5687	25.6957	32.815	34.5332	31.0079
CIITA	0.028835	0.061049	0	11.1055	13.1571	0.096677	0.146345	0.05479
MKI67	114.52	119.248	69.3339	34.5303	47.8135	51.5392	60.1931	60.3926
KMT2A	15.1688	15.1625	6.51515	3.99523	5.76607	7.24443	6.96913	6.56866
AFDN	58.5241	60.7927	37.1752	26.9274	36.3072	63.3528	59.2161	58.2118
TRPM1	0	0	0	0	0	0	0	0
MMP16	0	0	0	0.032796	0.046254	0	0	0
MN1	0	0	0.031632	0.46383	0.396739	0.023116	0.0076	0.048105
ABCC1	29.5132	27.1138	21.5969	17.5556	26.0272	24.6511	26.9635	27.3026
MUC2	3.47464	2.71033	1.02904	576.843	283.921	8.15645	9.72561	9.89521
MUC4	0.980585	0.972709	0.412466	14.5487	10.8818	1.98286	1.75556	1.57949
MUC6	1.12888	0.969576	0.544971	0	0.016427	0.883173	1.24856	0.887977
MYH2	0	0	0	0.025988	0	0	0	0
MYH3	1.13621	0.95629	1.56407	2.05645	2.51162	0.961522	1.4829	1.55373
MYH6	0	0.02368	0	0.065557	0.022168	0	0	0
MYH7	0	0.070408	0.008408	0.075768	0.037685	0.051702	0	0.002799
MYH8	0	0	0	0	0	0	0	0
MYH9	176.682	164.018	140.815	207.105	192.526	153.665	175.708	149.324
MYH10	23.366	24.8884	17.3656	9.55867	9.74415	6.49345	7.70207	7.29893
MYH11	0.059148	0	0	44.2276	25.4381	0	0.001456	0
MYLK	4.68816	2.08705	1.57387	18.1258	15.3229	1.37327	1.59747	0.860519
MYO5A	2.28326	2.28444	1.83118	1.44152	1.37268	1.86139	1.7335	1.78297
MYO7A	0.829006	0.732881	0.748642	1.5068	2.36401	0.797641	0.87301	1.13211
MYO7B	5.02623	4.91482	4.70356	25.6222	21.7652	16.0994	17.0139	15.2698
MYO10	64.6445	67.4812	47.2476	22.9391	25.2563	29.3018	35.6435	25.3505
NCAM1	2.39827	1.89588	1.86752	1.9089	2.10564	0.183735	0.045164	0.087936
NCAM2	0	0	0	0.475127	0.340403	0	0	0
NEB	0.008347	0.027963	0	0.029968	0.038224	0	0.041705	0.039198
NF1	15.7802	15.9341	8.0777	4.88638	6.36	10.0225	11.3372	9.83162
NHS	0.626494	0.392266	0.198917	0.557223	0.945874	1.26252	0.998359	1.70346
NID1	0	0.039995	0	10.0255	9.59316	0	0	0
NOS1	0	0	0	0.003372	0	0	0	0
NOS3	3.81329	2.82435	2.47682	2.57587	3.31286	7.57889	6.16693	5.85596
NOTCH1	13.7331	11.6721	8.86837	10.9154	14.6149	4.18051	6.42361	6.78657
NOTCH3	1.94713	1.80575	1.62506	3.69963	3.66238	3.63038	4.09078	3.64262
NPHS1	0	0	0.157934	0.108762	0.089862	0.542507	0.59854	0.464472
NRAS	16.1401	16.4761	13.2868	15.9159	16.8461	15.0437	14.4477	12.0602
OCA2	0.1766	0.322739	0.027112	0.686859	1.07626	0.279321	0.198785	0
PAPPA	0.029898	0.060012	0	0.309894	0.179217	0	0	0
PCDH7	0	0	0	1.51251	1.1901	0.02173	0.009882	0.004564
PCDH9	0.020883	0	0.007249	0.0117	0.021425	0.037011	0.031991	0.012063
PCNT	15.3313	15.3142	10.3983	8.59488	10.7804	9.38705	10.1258	9.42231
PDGFRA	0	0	0	8.30468	7.71041	0	0	0
PEG3	0	0	0	0.169531	0.123704	0	0	0
ABCB1	65.1361	64.2634	57.5478	19.7045	20.3383	130.29	105.854	89.4402
ABCB4	0.294199	0.22786	0.114031	0.642635	0.66519	0.528449	0.292775	0.312826
PHF2	11.7264	11.3937	7.0343	9.07812	11.6432	8.59141	11.6307	10.3378
PIK3C2G	0	0	0	0	0	0	0	0
PIK3CA	4.2542	4.97619	3.12042	4.22801	5.07788	3.57928	3.96143	5.14197
PIK3CG	0	0	0	0.707177	0.692039	0	0.050723	0.166504
PIK3R1	21.4193	20.8083	14.1436	11.8605	11.4522	9.46197	11.38	7.73229
PI4KA	14.0209	12.4911	9.05828	9.56419	11.5769	11.7554	11.8987	12.4553
PKD1	6.39863	5.13577	3.73794	4.03336	4.0992	5.46651	5.00289	5.80187
PKHD1	0.034024	0.020439	0	0.053405	0.073082	0	0.029032	0.059089
PLCG2	0.977888	1.00014	0.725099	2.36261	1.93255	6.07308	5.58178	5.27552
PLEC	49.8792	41.699	28.5909	42.4901	46.4554	111.84	114.237	106.905
PLXNA1	22.426	19.5783	14.1673	9.53117	11.1283	20.4689	20.7759	19.9766
PLXNA2	1.17936	0.944446	0.909978	4.49076	3.76952	3.17597	4.10326	3.57947
PLXNB1	20.6354	19.6876	13.1228	14.2781	18.6886	23.3195	21.2632	21.8491
PLXNB3	2.21761	1.86519	2.45557	0.320366	0.250462	0.581379	0.950694	0.765269
POLD1	44.3867	39.3819	35.2063	18.2397	26.248	16.0844	22.0124	21.4463
POLE	21.8	18.8231	13.6217	11.2123	17.321	13.9135	17.3933	17.6924
PPL	27.3278	24.2268	22.2668	12.9838	14.4815	210.767	210.125	172.769
PPP1R3A	0	0	0	0	0	0	0	0
PRKCG	1.06086	0.824202	0.941276	0.61901	1.22644	0.367867	0.432753	0.446461
PRKD1	0	0	0	1.55472	1.4232	0	0	0
PRKDC	80.5902	81.3102	46.3826	28.0718	36.6879	31.8376	35.8217	28.1773
MASP1	0	0	0	0.243403	0.084993	0	0	0
RELN	0	0	0	0.108025	0.066152	0	0	0
TMPRSS15	0	0.013715	0	0	0	0	0.107423	0
PTCH1	14.0054	12.728	6.60053	4.30579	5.38301	13.837	15.3303	12.4683
PTEN	15.6909	16.1032	12.9007	9.81546	8.95585	13.2112	12.3631	10.3587
PTPN13	9.32362	9.15514	6.14029	2.38684	1.51382	19.3713	20.146	18.3265
PTPN14	2.28306	2.42325	1.45378	0.788157	0.937923	2.96179	2.5854	2.20951
PTPRC	0	0	0	18.6397	16.5692	0	0	0
PTPRD	11.3247	12.7655	6.61624	1.67148	2.00618	0.889509	1.11471	0.84878
PTPRK	26.0512	28.0152	16.6231	15.7325	18.3809	15.5951	20.9446	14.6179
PTPRM	0	0	0.103981	7.69037	6.09137	0.157479	0.333659	0.064589
PTPRS	5.05564	2.8998	2.88068	1.30235	1.34769	1.046	1.50083	1.06719
PTPRZ1	0	0	0	0	0	0	0	0
PZP	0	0	0	0.06183	0.040552	0	0	0
RANBP2	43.1904	48.778	29.2775	18.3429	22.057	39.4398	35.9311	36.3803
RASGRF1	0.412191	0.445584	0.338986	0.294767	0.314099	0.414056	0.12645	0.092394
RBP3	0	0	0	0	0	0	0	0
RET	0.118065	0.06353	0.018044	0.150791	0.173956	0.114127	0	0
REV3L	3.80638	4.13787	1.14505	1.6297	1.66128	1.39467	1.75691	2.0514
RGS12	6.91907	5.64508	4.6383	5.2329	8.30792	2.70409	2.73841	1.93068
ROBO1	12.876	13.0989	7.98781	5.78713	7.10105	3.61953	4.37994	3.93579
ROBO2	0	0	0	0.518779	0.457226	0	0	0
ROCK1	18.0203	21.0672	11.0588	10.8871	11.3963	10.0954	10.5165	9.54487
ROS1	0	0	0.005984	0.048056	0.085182	0	0.162949	0.191333
RP1	0	0	0	0.075776	0.096055	0.847109	0.660939	0.74691
RPL22	746.924	734.91	994.197	657.854	715.31	554.058	561.429	561.844
RYR1	0.06355	0.131548	0.212432	0.239016	0.462874	0.017879	0	0.055756
RYR2	0.305929	0.3574	0.194602	0.444457	0.647255	0.351134	0.335338	0.218408
RYR3	0.025886	0.040597	0.04736	0.040518	0.017867	0.049219	0.069037	0.055165
SALL1	0	0	0	0.885111	1.00599	0	0	0
SBF1	20.4257	18.6955	14.0187	9.51457	10.5582	19.422	21.8412	20.8651
SCN1A	0	0	0	0	0	0.059176	0	0.017471
SCN2A	0	0	0	0.043493	0.013473	0	0	0
SCN3A	0.100952	0.029744	0.092983	0.065617	0.057263	0	0	0
SCN4A	0.010153	0.088088	0.059031	0.013648	0.018443	0	0	0
SCN5A	2.87263	2.80081	1.94188	0.148309	0.196971	3.56682	3.17181	2.53854
SCN7A	0	0	0	0.240234	0.024123	0	0	0
SCN8A	0.241451	0.303289	0.108664	0.631319	0.803433	0.215045	0.207107	0.194196
SCN9A	0	0	0	1.09535	0.550314	0	0	0
SCN10A	0	0	0	0	0	0	0.009705	0
ITSN1	16.445	16.7943	4.82046	9.88188	11.5841	17.8404	8.01778	6.87149
SIM1	0	0	0	0	0	0	0	0
SLC4A3	0.706828	0.569389	0.527241	0.232778	0.236403	0.939866	1.07169	1.01944
SLIT1	0.348625	0.423519	0.557717	0.060425	0.041223	0.718022	0.63003	0.711296
SLIT3	0	0	0	1.38184	1.10641	0	0	0
SMARCA4	163.193	162.157	141.222	77.3147	90.4674	110.428	115.468	116.663
SIGLEC1	0	0	0	1.72178	1.20425	0	0	0
SORL1	19.5465	20.3235	13.969	19.615	20.75	23.016	23.8505	20.7463
SOX9	230.861	194.06	138.017	77.4154	101.421	134.182	143.667	134.283
SOX11	0.000397	0.002246	0.00135	0.031316	0.008278	0	0	0
SPTA1	0	0	0	0.017198	0	0	0	0
SPTAN1	95.9103	94.2493	72.8685	54.1052	58.0575	97.5168	99.802	90.3817
SPTB	0.303699	0.298096	0.262714	0.190111	0.236933	1.68845	2.03473	2.58238
SPTBN1	216.898	227.719	138.896	82.5573	81.5382	112.887	116.442	103.186
SPTBN2	9.70566	10.4848	6.99382	5.35537	8.32788	11.1634	10.3079	8.83309
SVIL	13.1673	13.7803	6.48869	13.1056	14.7567	26.7514	22.6084	18.8483
TCF7L2	20.9632	20.8571	11.9924	19.8202	23.0251	20.3957	26.5524	23.101
TCF20	34.0527	33.3789	25.5247	20.1819	26.2955	28.3675	32.7107	28.5057
TECTA	0	0	0	0	0	0.035731	0	0
TEP1	4.60765	4.09405	3.19691	5.85145	5.3652	7.58719	7.09147	7.18117
TG	0.05141	0.020716	0.021803	0.288842	0.485199	0.077859	0.067569	0.025065
THBS2	6.17191	5.96981	4.15421	16.0587	12.319	0.568568	0.176387	0.136666
TCHH	0.107328	0.140205	0.164113	0.024726	0.061907	6.99664	5.89767	6.24153
TIAM1	2.4699	2.43967	1.44719	0.844301	0.784133	0.839554	1.49508	0.960982
TLE4	0.77231	0.845599	0.207943	3.31415	2.39755	3.22567	2.56596	2.14704
TLL1	0	0	0	0.163177	0.099557	0	0	0
TNR	0.013224	0.0274	0	0.025935	0.015509	0	0.00778	0.009037
TNS1	0.06304	0.029502	0.07008	3.66871	3.70337	0.080976	0.058937	0.169249
TNXB	0.061986	0.023341	0.052531	1.60815	0.756272	0.200107	0.096718	0.040746
TP53	28.5798	30.0597	26.7518	25.2414	32.501	18.0625	23.996	15.8562
TPO	0	0	0	0.183716	0.26281	0	0	0
TPR	67.1212	72.9505	46.3039	32.5561	38.2813	61.7903	60.8785	61.0752
TRIO	20.0207	20.514	10.8298	11.537	12.7182	11.0289	12.0439	10.9002
TRPC3	0	0	0	0.061818	0.038809	0	0	0
TRPC4	0	0	0	0.101813	0.112385	0	0	0
TRPM2	14.3037	14.2703	15.3638	7.30004	9.76573	15.9163	9.54348	13.9738
TRPS1	0.04476	0.108545	0	0.49565	0.644009	0.239234	0.330573	0.32922
TTC3	97.417	104.297	71.9613	38.0292	43.0241	50.3038	46.0935	46.5453
TTK	23.6226	22.1241	18.5987	5.83504	9.30908	10.3763	12.2283	12.6888
TTN	0.010077	0.010386	0	0.044705	0.047212	0	0	0.015254
TUBA3C	0	0	0	0	0	0	0	0
COL14A1	2.82169	3.05146	2.55161	8.46752	5.80427	0.235028	0.233399	0.164721
USH2A	0.006167	0	0	0	0	0	0	0
UTRN	4.44454	4.2169	2.47451	7.12186	9.81941	0.485278	0.731965	0.45018
VWF	0	0.053749	0	9.72724	8.1364	0	0.188555	0.227164
ZAN	0	0	0	0.011877	0	0	0	0
ZNF99	0	0.002085	0	0	0.024898	0	0	0
ZNF208	0	0	0	0.810097	0.636019	0	0	0
PRDM2	15.0848	15.1587	9.00827	10.0632	12.2697	21.0859	24.1546	19.9914
PXDN	9.87426	9.93298	8.74744	8.64761	8.81575	0.684212	0.652698	0.492316
ALMS1	5.83237	6.01371	4.28148	4.68097	5.59729	2.91922	2.73517	2.79407
CUBN	0.031873	0	0	0.034989	0.055335	0	0.010416	0
KMT2D	16.1962	13.7932	6.66139	5.88035	7.7659	10.9611	12.6225	13.2036
USP9X	25.8241	26.5114	17.7142	12.6094	14.368	19.9402	18.8893	17.1569
ARID1A	35.4688	33.0499	18.4332	17.5618	21.4833	19.8922	25.2987	20.4386
DYSF	0.159962	0.069407	0.0364	2.18059	2.50474	0.509562	0.406893	0.543793
TRRAP	14.8856	14.7277	8.37039	5.79346	6.99559	7.93614	9.26939	8.41843
AXIN2	80.783	75.2188	58.5805	84.7893	122.002	161.241	186.563	185.636
LTBP4	9.09962	7.0237	7.1118	17.6548	15.2109	10.042	11.4674	12.9498
TEAD2	10.05	7.67666	7.77578	13.1993	15.8056	1.74623	2.30509	2.86825
SORBS2	11.701	12.6422	6.78453	7.87227	8.56292	31.4898	30.9308	22.1118
IRS4	0	0	0	0	0	0	0.044942	0
CDC42BPA	21.6873	24.3973	12.3822	5.93511	6.66888	10.9747	9.72857	8.21453
PPFIA2	0	0	0	0.291897	0.239643	0	0	0
CADPS	15.2617	14.2992	10.8567	1.60717	1.74008	37.7024	40.0916	35.7192
DNAH17	0.104443	0.09516	0.105269	0.059039	0.064734	0.095853	0	0.034238
UNC5C	0	0	0	0.289557	0.227885	0	0	0
DCHS1	2.8618	2.73769	2.12817	2.26817	2.66514	0.870297	0.935903	0.84216
DNAH11	0.01037	0.021298	0.01331	0.002878	0.006456	0.032351	0.027491	0.024089
MYH13	0	0	0	0.275721	0.097859	0	0	0
MPDZ	0.083304	0.10421	0	0.857316	1.06407	0	0	0
FCGBP	0.16916	0.201987	0.223392	74.3507	32.3567	0.181655	0.242856	0.221585
MCM3AP	27.3828	27.8401	22.3663	21.9192	24.3538	19.8391	24.607	20.8631
CACNA1I	0.094938	0.027009	0.0878	0.062678	0.074802	0.019012	0.097604	0.100889
CACNA1H	0	0	0	1.58852	1.42138	0.028362	0.030966	0
CACNA1G	0	0	0	0.020606	0.031164	0	0	0
HERC2	9.64531	15.6375	5.47242	4.74938	5.89638	7.4622	13.349	7.7206
HERC1	5.97827	5.97801	3.05825	2.74308	2.66583	4.35142	4.79817	4.5649
BSN	0.230637	0.27097	0.102427	0.030838	0.087938	0.170328	0.165924	0.176539
AP3D1	98.1821	93.9075	72.7542	52.2955	55.9437	98.452	114.975	89.9391
MGAM	0.035251	0	0	0.596981	0.509238	0	0	0
TRPA1	0	0	0	2.53751	1.54107	0	0	0
KALRN	8.93762	10.1974	7.32317	15.2861	15.5767	6.38279	10.1064	8.25949
MYOM2	0.33786	0.123687	0.213584	0.409124	0.295742	0.11055	0.362345	0.206382
DCLK1	0	0	0	0.314746	0.240549	0	0.092652	0
MAGI1	13.8619	14.2291	8.43236	10.4571	11.3251	14.8836	15.0558	13.8706
DLGAP2	0.00469	0.00254	0	0.024684	0.024676	0	0	0
KCNB2	0.005233	0	0	0.007415	0	0	0	0
TRIP12	34.6247	35.9904	21.2688	21.2989	23.5457	28.9671	28.391	23.1351
TRIP11	10.033	11.6486	7.16185	7.04878	8.3377	10.6118	7.49215	8.42234
CD163	0	0	0	7.60725	5.20224	0	0	0.085692
SLIT2	0.033726	0.020132	0.008335	0.505093	0.489516	0.07226	0.098243	0
NRXN3	7.93876	7.39308	5.23071	1.58447	2.73878	2.49283	3.20643	2.61136
NRXN1	0	0	0	0.105148	0.023519	0	0	0
NRXN2	0.16383	0.061429	0.116956	2.64459	5.01224	1.67392	1.67277	4.12607
OTOF	0.057734	0	0	0.06186	0.042273	0	0.055609	0
MAP4K4	26.0301	28.0525	17.8468	23.1655	26.576	12.4389	10.6598	9.25327
AKAP6	0.312098	0.503215	0.147618	0.178186	0.253225	0.186647	0.044345	0.141156
ADAMTS2	0	0	0	9.63904	8.20414	0	0	0
CDC42BPB	22.6228	21.208	14.0612	18.6922	18.4627	19.9285	21.6903	19.2558
AKAP12	2.15477	2.75707	2.23338	5.94108	2.78739	2.47018	1.77602	0.895857
NCOR1	26.2144	28.8836	15.6021	18.8521	20.3303	18.2431	20.6149	19.4929
NCOR2	53.7653	45.7827	32.9022	26.6037	30.7343	46.7815	56.7424	48.0706
CELSR1	1.29421	1.3607	1.23427	1.61206	2.31658	1.24271	1.60966	1.47457
ARHGEF10	3.97535	4.01316	3.06834	3.05983	3.78367	2.74147	3.07795	3.26948
ZNF516	3.6669	2.87068	1.88871	1.69534	1.54268	2.58698	2.41569	2.68278
MARF1	8.9842	8.96227	6.2641	11.0783	11.5134	10.8612	10.65	9.06027
GREB1	0.111001	0.194825	0.062085	0.122504	0.128623	0.010251	0.038741	0.002594
CROCC	9.00645	6.32038	5.83212	6.63918	8.65231	6.66865	6.51181	5.96747
RIMS2	0	0	0	0	0.006161	0	0	0
KIAA0100	65.5742	65.3153	48.7304	32.9419	38.9345	55.013	59.3401	48.6819
PCDHGA8	0.009255	0.045953	0	0	0.023731	0	0	0
ZNF646	7.91805	6.88764	5.54805	8.16605	9.81001	7.51848	9.88734	7.98089
DOCK4	3.25552	3.199	1.63953	0.783731	0.703726	1.42895	1.46171	1.07464
HDAC9	0.169917	0.082479	0.204047	1.53558	0.960744	10.5851	7.21051	5.70821
USP34	16.028	16.4356	9.28845	7.06823	9.71719	13.4421	12.5138	11.6543
SETD1A	34.1529	30.0879	25.4008	21.0979	25.8345	24.7161	26.7575	24.9048
ZNF536	0	0	0	0.136233	0.036398	0.008604	0.011674	0
PCDHA9	0	0.021786	0.002914	0.00619	0	0.000791	0.001581	0
KMT2B	32.6488	28.2452	19.9891	13.3984	16.9237	25.3884	29.2835	26.4506
ARHGEF17	1.44638	1.20255	1.12731	2.20007	3.89992	1.11765	0.986876	0.828034
ZEB2	0.026593	0.037617	0.026511	7.0818	6.04343	0.044672	0.091241	0
ZNF518A	9.75695	10.5929	6.01822	4.73658	7.27386	10.3689	9.23687	9.96419
CEP350	11.7847	12.5391	5.68023	4.47949	5.81111	8.83819	9.19578	7.54666
CEP170	11.9555	12.0324	6.04567	2.39064	2.56294	2.02637	2.0433	1.74588
MAGI2	0.097461	0.154439	0.163967	0.274157	0.280787	0.065706	0.080852	0.102433
TRANK1	0.651835	0.729895	0.401273	6.98229	5.45776	2.11481	2.52869	1.70358
DENND4B	10.2315	11.1335	8.62449	7.68968	9.34717	6.68526	6.77579	7.49308
SEC16A	20.6491	19.0084	12.1871	10.7127	12.0179	14.8408	16.5362	14.2131
MAGEC1	0	0	0	0	0.013638	0	0	0
MED12	23.3247	21.3754	16.8714	18.0132	21.1903	20.4147	21.1572	23.8352
DOP1B	7.90331	7.67507	5.54115	6.62986	5.85619	8.10121	10.5544	9.10378
HCN4	0	0	0	0	0	0	0	0
HUWE1	53.8278	52.827	27.1804	17.8638	21.4247	26.3002	28.9248	25.9688
PTPRU	8.24343	7.38457	6.5586	0.831352	0.718104	4.33291	5.80171	4.20349
ENAM	0	0	0	0	0	0	0	0
FRY	0.154625	0.127144	0.162396	0.778641	0.895331	0	0.016045	0
AKAP9	11.5309	11.6549	5.69781	12.2652	11.1155	11.0683	9.27533	12.9848
PLXNC1	0	0.036777	0	2.75224	3.3544	0.094248	0	0
TENM1	0.066875	0.037663	0.052987	0.015549	0.00852	0	0	0.035079
SPEG	0.138738	0	0.079648	0.781904	0.316432	0.202546	0	0
LAMC3	0.04296	0.063623	0	0.418468	0.322912	0	0.082099	0.063505
PKDREJ	0.005275	0.027681	0	0.129574	0.029377	0	0.032662	0.11961
ABCA7	7.90529	6.21972	6.27445	3.83768	3.80656	12.7594	13.3004	14.7312
ABCA9	0	0	0	0.406485	0.417138	0.112508	0	0.070827
ABCA8	0	0	0	0.264525	0.19125	0	0	0
SYCP2	1.49646	1.28198	0.606448	0.993001	1.18748	1.3491	1.77165	1.65009
DLC1	0.180071	0.175326	0.098928	2.50262	1.69445	1.3565	1.58299	1.49875
ARFGEF2	30.1715	30.8557	14.8681	14.0443	18.3442	29.1973	31.3132	25.4251
ARFGEF1	16.4181	18.4801	9.51747	9.28378	11.2528	13.1783	14.4791	10.1634
TACC2	25.2687	25.9331	21.703	29.1455	31.6837	48.7808	52.0305	44.6049
PRPF8	66.3833	68.0619	46.3447	27.6893	28.791	47.0612	52.1563	42.3276
POLQ	10.4572	10.3199	5.48258	2.58546	4.04851	4.40687	3.58792	4.56229
RAI1	7.55305	7.0692	4.97376	3.96093	5.03305	4.85694	5.93524	3.8215
CHL1	0	0	0	0.364176	0.331971	0	0	0.023153
NES	32.9087	28.4983	26.7726	15.5687	18.8954	13.458	16.2293	15.2447
ARPP21	0	0	0	0	0.007758	0	0	0.003822
SRCAP	31.8551	29.0282	18.8165	16.6429	20.7189	24.6878	26.9499	25.498
TCERG1	97.0174	98.7242	67.755	45.7479	57.0871	54.779	63.0333	66.3968
ASCC3	12.4516	13.1921	9.04059	6.25327	8.01609	6.28756	8.25383	7.74108
GCN1	34.9697	34.0972	26.36	22.7006	29.5939	30.7717	34.5538	31.2517
CNTRL	12.1536	13.5087	10.7978	14.0433	17.2033	5.05139	4.92533	6.19665
TRIOBP	24.7222	24.0512	24.6528	71.9226	72.7545	51.1056	55.7586	53.3781
DIDO1	55.3604	53.6294	44.0497	58.4833	71.9398	59.6184	56.3585	55.0055
ADAMTS5	0	0	0	0.429968	0.425682	0	0	0
PTPRT	0	0.002102	0.010176	0.054651	0.017349	0.013687	0.006998	0.023995
ADAMTS7	0.188381	0.073118	0.061458	1.03579	1.31893	0.050129	0	0
CEP250	41.4877	42.2697	37.7022	29.5587	37.4315	27.6253	30.1179	31.1714
AKAP13	7.04148	8.4981	3.56797	6.5426	6.62494	10.7387	11.4131	10.1143
ATXN2L	79.7118	69.2094	63.4657	55.146	67.655	73.9663	84.7918	85.6547
SCN11A	0.006252	0	0	0.094728	0.060095	0	0	0
LAMB4	0	0	0.007898	0.051021	0.044498	0	0	0.039396
FRMPD1	0.174642	0.047425	0.141522	0.008019	0	4.9599	6.06717	5.51689
NLRP1	4.03764	3.61439	3.18459	6.92317	8.96501	5.70209	4.37662	5.68016
SHANK2	5.14488	5.02776	3.03662	2.51094	3.70316	2.43198	1.82399	2.03688
DIP2C	2.15661	1.79497	1.74964	1.62599	1.6526	0.949074	0.543163	0.895338
SORCS3	0	0	0	0	0	0	0	0
MYH15	0.59879	0.631311	0.558398	0.29317	0.426124	0.484518	0.573009	0.550962
PCNX1	5.078	5.50348	2.7637	2.71906	3.04479	2.82381	2.45519	2.47436
IGSF9B	3.09335	2.76388	1.81692	0.964775	1.20446	0.754356	0.822054	0.893338
RIMS1	0	0	0	0.066655	0.06873	0	0	0
WDFY3	3.08426	3.39147	1.64668	1.67337	2.13618	2.3455	2.85877	2.73051
SPEN	21.9228	22.0729	12.4588	11.9101	13.8617	17.7088	18.8083	18.4105
CNOT1	58.344	64.3351	40.5378	35.1979	42.9701	37.7421	39.3029	29.9133
MYO16	0	0	0	0	0.024676	0.057303	0	0
DOP1A	5.81824	5.6063	2.5375	2.99506	3.28484	3.24593	3.01219	3.21979
ZNF292	8.69123	8.94022	4.48073	4.01673	5.30166	10.9946	10.4695	11.1784
PDZD2	0	0	0	0.193794	0.330469	0.221385	0.205746	0.14184
MYT1L	0	0	0	0	0	0	0	0
KIF21B	6.18071	6.11987	3.49383	1.97726	2.11849	4.8071	5.80105	4.94824
PDS5B	24.3418	28.7055	19.8275	12.0872	15.9113	12.0021	14.5147	12.2518
SMG1	21.0563	21.1094	8.71821	7.17794	10.6637	16.2262	15.1133	14.7281
ZNF609	10.0367	9.17165	5.70427	3.36464	3.95276	6.12524	5.87407	5.5705
SETX	11.9876	11.0017	6.45975	10.7062	8.62805	10.0303	7.61113	7.43027
HECW1	0.034043	0.038015	0	0.240413	0.107496	0	0	0.031541
MYCBP2	18.1309	20.2582	8.38931	4.60354	5.86589	7.89351	7.93498	6.49727
VWA8	17.7512	18.0152	13.1296	4.95548	5.97833	12.6391	14.6082	11.0887
PPRC1	21.2474	21.8595	16.8546	12.5479	14.6009	13.7332	15.6865	15.1608
ZNF423	0.184994	0.224747	0.219127	0.474106	0.248056	0.075742	0.038493	0.015195
ZC3H13	84.8219	90.2614	48.9082	23.2295	29.5474	51.9828	54.7743	50.9843
KIF1B	12.6138	11.5393	5.69918	4.79637	5.4805	9.18058	11.3998	8.00624
SPART	10.818	11.0413	8.41203	9.41717	10.4388	7.62125	9.02712	8.02414
TNRC6B	2.49753	2.85696	1.70882	2.32097	2.7167	2.68752	3.19075	2.72503
CUL9	8.64085	8.93622	5.63659	4.97338	7.24522	7.55531	8.37828	6.88021
NFASC	0.36301	0.442207	0.311624	1.95759	1.5583	0.167983	0.091387	0.101657
PLXND1	0.122856	0.081195	0.060303	7.227	7.12613	0.42352	0.275571	0.519671
ATG2A	8.65882	7.69421	5.60168	6.37611	6.61037	17.1409	16.9797	12.2512
EPB41L3	0	0	0	8.13113	5.2896	0.326553	0.057429	0.053314
MAST2	28.9413	25.6753	24.7082	29.0424	28.6977	27.434	27.6525	31.2089
ZZEF1	4.33764	4.6951	2.40381	6.86325	6.27677	7.15574	7.39482	6.52602
SSPOP	0.113396	0.104033	0.057972	0.029299	0.040227	0.122401	0.095899	0.060233
CIC	21.6502	18.5774	15.0875	10.8821	15.3629	13.3192	14.8279	12.2984
NUP205	21.4595	22.7463	14.8814	8.99996	11.5203	11.7803	13.158	12.9173
STAB1	0	0	0.037807	5.43776	5.05454	0	0	0
DIP2A	10.4758	8.30415	5.60447	6.41994	8.86952	7.07977	7.33541	7.61773
LARP4B	21.908	22.3432	12.5941	12.8626	13.0686	13.8347	19.0057	15.8712
FBXL7	0	0.019902	0	1.03731	0.505411	0	0.004069	0
MDN1	18.5578	27.4412	10.7083	7.39124	9.85378	11.6402	11.7198	11.5075
GSE1	43.271	39.0979	31.32	23.3836	29.9684	61.7703	62.9639	59.9713
SULF1	0	0	0	60.0507	50.7668	0	0	0
PRRC2C	107.027	109.238	47.8215	28.6863	37.7851	60.1254	59.5466	56.8461
NBEAL2	28.6231	24.7647	16.7119	12.1119	16.5251	15.682	17.2705	17.3744
SYNE2	8.94529	8.39521	5.04952	11.6707	16.3703	10.7994	13.2478	13.2154
VPS13A	12.3178	11.851	6.0853	6.53759	8.27619	9.36351	8.55301	9.93956
ASTN2	0.923802	0.31605	0.247725	0.999749	0.721222	0.051519	0.517538	0.06726
KATNIP	10.3195	9.36513	6.24558	7.40764	8.88234	9.20644	9.25538	9.0516
MINAR1	0.542153	0.373623	0.318056	0.073831	0.092624	0.42594	0.83789	0.83707
MTCL1	7.9542	6.79069	4.33938	0.852707	1.06195	1.5362	1.35988	1.01128
CAMTA1	40.644	43.231	39.9449	43.4484	49.1306	32.8626	36.4374	37.0097
ADGRL2	0.009845	0.003759	0	1.70899	1.45046	0.03726	0.156332	0.01619
MGA	7.48068	7.87453	4.55074	3.86403	5.12094	3.04338	4.48894	3.46401
MTUS2	0.023945	0.011196	0.004004	0.059077	0.04471	0	0.026263	0
ADGRL3	0.018913	0.064104	0.015006	0.36314	0.386717	0	0	0
DMXL2	7.09813	7.77672	3.52329	3.63599	3.243	5.58116	5.52062	5.38833
CUX2	0.000834	0.006311	0	0.021862	0.005491	0.038495	0.042777	0.008179
DNAJC13	13.7468	16.6167	9.41196	8.7715	10.3033	11.5533	12.5887	9.99898
SASH1	4.12355	3.71716	1.91163	2.28084	2.67496	6.48082	5.88481	5.23928
SZT2	5.72891	4.60888	3.57183	2.95137	4.80903	6.18794	5.41547	6.4575
SYNM	4.34546	4.6833	2.74762	1.72055	1.25975	8.21666	6.03707	5.44375
SYNE1	0.017263	0.020676	0	1.58207	1.14567	0.098877	0.042948	0.041179
DOCK9	15.9607	15.504	9.81357	4.33409	5.32949	16.6235	16.9673	12.3928
UBR4	17.9461	15.9504	8.52447	7.66494	8.37825	13.0094	12.2934	11.0367
USP24	18.1236	16.8106	11.8007	7.37622	9.02647	11.3612	11.8642	9.98659
OBSL1	1.4587	1.55805	1.48983	2.9696	2.34015	1.08311	2.01096	1.40213
ICE1	18.2764	18.9462	10.2961	5.1641	6.91301	11.2564	10.9169	9.9128
CRB1	0	0.033397	0.001182	0	0.02256	0	0	0
MACF1	20.6678	20.8953	12.0457	10.6304	11.9355	16.5191	15.8784	12.7742
DAAM2	0.105708	0.066184	0.062737	0.896177	0.703694	0.593483	1.52421	0.38096
ZFYVE26	2.0487	1.72443	1.25265	2.5855	2.92321	2.52903	2.68635	2.45734
RIMBP2	3.26692	2.39222	1.7076	0.073614	0.04517	2.44821	2.33754	1.4092
CABIN1	29.0721	25.9196	22.5336	19.4148	22.1305	23.8141	25.0833	24.5814
SRRM2	261.568	250.248	149.708	116.019	150.893	224.485	229.829	257.623
PLXNB2	59.8994	56.4519	54.588	57.4483	55.4653	102.217	107.234	91.0433
NPAP1	0	0	0	0	0	0	0	0
FLRT2	0	0	0.003733	0.43401	0.380027	0	0	0
ZNF318	13.0935	15.6294	9.13824	5.52988	7.50485	5.74253	4.54795	4.64245
KIAA1549L	0.075741	0.079526	0.055137	0.091306	0.105587	0	0	0.008971
NIPBL	25.6296	27.0202	15.5339	14.0311	18.8108	20.4513	16.9904	17.1141
MXRA5	0.382582	0.240167	0.118252	8.26863	7.44583	40.7911	40.5578	25.6813
ZNF521	0	0	0	1.66179	1.45362	0	0	0
SIN3A	21.7936	23.0403	18.1578	14.5775	15.7851	13.4047	14.7265	12.786
VIRMA	28.8183	26.7584	20.2688	14.3083	13.8387	17.7992	17.3559	15.0908
DNAH1	2.34372	2.5595	1.43949	1.36416	1.75973	3.65582	3.63688	3.90234
SNED1	0.60391	0.233402	0.487105	1.88318	1.44959	0.160688	0.195377	0.233013
TENM4	0.003966	0	0	0.246903	0.157337	0	0.005309	0.01182
PCDHGA12	0.186575	0.119562	0.202005	1.37703	0.754685	0.177276	0.150269	0.212504
SIPA1L1	7.50071	7.80807	5.25047	6.50742	6.59746	7.6028	8.27581	7.5331
CHD5	0.165475	0.152309	0.129722	0	0.044723	0.196512	0.159433	0.099882
SETBP1	0	0	0	0.609026	0.598515	0	0	0
CNTNAP2	4.39691	4.01238	2.56438	1.78775	2.30985	0.568155	0.643803	0.319774
SLITRK5	0	0	0	0.025832	0.01371	0	0	0
AUTS2	36.9815	34.3853	26.1824	20.718	27.7725	43.9791	51.5483	53.7577
ANKRD17	29.9122	29.504	15.6092	12.9273	15.2506	15.6042	19.2011	16.0314
TANC2	0.791343	0.45228	0.450498	0.999874	1.0736	0.297402	0.70905	0.433244
ZBTB20	0.917558	0.993412	0.569961	0.732402	1.12606	1.57228	1.48865	1.47318
ABCA12	0	0	0	0.011244	0	0.336585	0.415912	0.73105
PCDHB5	0.006421	0	0	0.341877	0.331578	0	0	0
INTS1	35.1085	31.9635	24.4083	15.1598	17.3537	25.0381	30.7359	25.2398
SACS	6.07407	5.897	2.88799	0.727582	0.844616	1.33247	1.32365	1.01664
MYOF	54.3929	49.4682	34.1056	16.2266	17.7969	95.9291	89.0545	68.5195
NBEA	0.654689	0.790555	0.434993	0.328649	0.254699	0.197062	0.113389	0.125126
KCNH5	0	0	0	0	0	0	0	0
FILIP1	0	0	0	0.718071	0.507966	0.083195	0.021874	0
CPAMD8	0	0.00637	0	0.12048	0.047989	0	0.06582	0
SALL3	0	0	0	0	0	0	0	0
AHDC1	4.79321	3.60779	3.67178	2.82275	2.88862	3.83228	4.62455	4.95503
PCDH17	0	0	0	0.744366	0.997015	0	0	0
CNTN6	0	0	0	0	0	0	0	0
TNRC6A	16.5493	17.8901	8.79763	8.06961	10.6182	12.0938	10.8832	11.6381
PCDH11X	0	0.012364	0	0	0	0	0	0
UTP20	23.012	23.883	14.1589	10.2413	13.7153	11.1354	14.1124	11.2983
CECR2	0.515929	0.325509	0.138017	0	0	0.742396	1.16842	1.17966
PCLO	2.18668	2.16033	0.998011	0.674796	0.82992	1.07949	1.64047	1.89012
SETD2	34.1991	36.5772	22.4817	18.6958	22.6226	24.5373	26.9744	25.8927
CTNNA3	0	0	0	0.0048	0	0	0	0
ANKRD11	44.8831	46.1938	28.4021	27.5565	36.4752	36.6065	35.7819	36.7063
PDZRN4	0	0	0	0.477978	0.224925	0	0	0
TRHDE	0	0	0	0.072148	0.110691	0	0.058009	0.03676
BICRA	7.46461	6.46824	5.10229	6.10774	7.26684	9.71683	10.808	10.4373
COL5A3	0.083253	0.070573	0	3.0289	3.47512	0	0	0
CDON	1.68889	1.92779	1.56967	0.805997	1.0602	1.58655	0.887896	1.18687
SHANK1	0	0	0.043736	0.052871	0.007764	0	0	0
FAM135B	0	0	0	0.054045	0.04851	0	0	0
PHF20L1	27.796	28.8564	19.1191	15.3166	19.4145	21.4074	23.3235	19.7085
MYO15A	0	0.012888	0	0.066419	0.074746	0.009271	0	0.050701
PLCE1	3.3103	2.80777	2.22783	6.18019	4.1936	2.75622	4.98402	4.18896
NIN	17.6302	23.546	11.7569	4.91085	4.47822	6.79368	9.20301	10.649
ELOA2	0	0	0	0	0	0	0	0
RXFP3	0	0	0	0	0	0	0	0
SPTBN5	1.26738	1.18689	1.0458	1.08909	1.55412	1.31945	1.41058	1.68366
UBR5	32.7161	33.1372	19.7183	15.3605	17.0884	30.5654	29.9196	28.5616
NBAS	9.14342	9.57997	9.56509	6.15369	5.92793	4.93327	5.18812	3.92582
CDK12	32.8581	37.0259	20.0958	16.1282	22.8092	20.9095	22.954	17.2067
ATP8A2	0	0	0	0.085608	0.070846	0	0	0
LRP1B	0	0	0	0	0.01032	0.004676	0	0
MYO3A	0	0	0	0.066174	0.132546	0	0	0
DUOX1	0.072971	0.05544	0.089753	0.272758	0.275696	0.311585	0.537298	0.57428
CNTN5	0	0	0	0	0	0	0	0
BRWD1	9.02571	8.65135	6.2496	6.4123	8.34821	10.6303	8.27281	9.58357
SEMA5B	0	0	0	0.888397	0.850358	0	0	0.053164
MOV10L1	0	0	0	0.203906	0.088037	0	0	0
HEATR5B	6.89719	6.38368	4.44177	4.06446	4.10684	9.18422	7.94305	8.22213
PCDH18	0	0	0	3.24955	3.67859	0	0	0
SDK2	0.033748	0.04316	0	0.557919	0.437248	0	0	0.015709
MAGEL2	0	0	0	0.074924	0.037486	0	0	0
PARP14	8.13413	8.55914	4.8735	25.8034	26.9597	11.9583	12.5401	8.70503
HYDIN	1.19191	1.3	0.507542	0.253607	0.479017	0.101099	0.147224	0.063997
CFAP46	0	0	0	0	0	0.105217	0.259687	0.065837
BNC2	0	0	0	0.677977	0.436509	0	0	0
DCHS2	0.09901	0.125931	0.056516	0.011119	0.012595	0	0	0.030409
SAMD9	2.02872	1.57066	1.07166	13.0986	10.2683	7.56462	8.56629	6.40571
VPS13C	7.11886	7.07256	3.20066	3.48269	4.16551	4.65255	4.51623	4.35547
BCOR	9.08271	9.1925	7.3103	9.76903	11.6188	12.1768	13.4824	13.237
RNF43	161.985	141.741	124.872	106.635	147.867	182.384	211.596	197.721
CASZ1	10.4218	9.72998	7.16741	9.50793	8.78029	22.8253	24.5349	23.5758
PHIP	11.6698	12.3098	4.53454	4.15879	5.65492	7.99839	6.74636	6.39611
KIF26B	1.05186	0.962829	0.673398	0.62626	0.621854	0.03478	0.10472	0.013609
ATG2B	2.79037	2.49372	1.51326	2.33176	2.4433	2.79277	2.53989	2.39561
HEATR1	35.0137	36.7756	27.1486	15.1821	18.2574	22.5495	24.2698	21.7678
FIGN	0	0	0	0.046289	0.042155	0.026935	0	0
RIF1	19.9879	22.5733	9.96783	7.08982	8.62359	9.79215	9.74568	8.32427
VPS13D	5.23916	4.89458	2.94166	3.26714	3.68849	5.613	5.42597	4.64747
FBXW7	13.1319	14.0903	9.74283	9.0182	10.6592	16.5128	15.3354	15.2325
WDR33	27.3221	27.1938	21.1992	18.367	21.8895	22.0491	25.4375	24.2753
PLXNA3	15.6339	10.5181	12.4805	6.83962	7.72012	23.5257	20.9882	26.0829
DNAH3	1.09747	0.873673	0.948095	1.06646	1.58665	2.63555	2.55156	2.67718
STAB2	0	0.038592	0	0.212772	0.15768	0	0	0
KIF21A	12.264	13.4123	7.17188	5.80729	7.6589	5.11256	5.75984	4.43672
DOCK10	0	0	0	2.8883	2.80156	0	0.00584	0
ZNF407	1.54702	1.73206	1.01986	1.10933	1.00615	0.790341	0.823905	1.12816
CHD7	26.7868	25.9568	15.9172	14.9982	15.048	18.7061	18.1524	16.8193
NLRP2	0	0	0	0.133021	0.060158	0	0	0
FRMD4A	0.684103	0.481949	0.352422	1.75512	1.97565	1.07622	1.38213	1.13351
RADIL	0.203704	0.257971	0.255441	0.052569	0.046278	0	0.060958	0.105832
CCDC88A	5.70642	4.54953	2.32993	1.90597	1.92166	0.052356	0.071531	0.035484
TENM3	0.008485	0.033799	0.012091	0.159488	0.089388	0.040983	0	0
CDK5RAP2	24.3172	25.8716	19.3631	19.0948	24.2009	16.2849	16.1685	13.8274
UGGT2	19.8706	23.3748	18.8932	9.88596	11.31	17.4001	14.4778	14.0362
MBD5	2.63162	2.87265	2.00116	1.73374	2.15969	2.04926	1.89192	1.50081
CACNA2D3	0.014232	0	0	0.100206	0.050392	0.167304	0.011115	0
BDP1	17.6586	20.0576	6.6939	4.08407	5.83703	8.67119	8.69416	7.19049
ASH1L	21.1616	21.5318	10.3796	8.08383	10.9414	14.4534	15.8179	15.6017
KMT2E	25.0867	28.8127	16.727	20.3583	23.4752	35.951	33.3169	32.6154
PCDHGB5	1.73228	2.07712	0.585152	0.585708	0.40215	0.549158	0.742334	0.464027
PCDHGB3	0.067194	0.15315	0.032244	0.020914	0.113003	0	0.129454	0
PCDHGB2	0.537941	1.29008	0.297908	0.195227	1.49192	0.410238	0.165469	0.354605
PCDHGB1	0.040653	0	0	0.04942	0.051538	0	0.018597	0.053649
PCDHGA11	0.394265	0.627136	0.119337	0.385139	0.842165	0.047685	0.3859	0.131801
PCDHGA7	0.01746	0.055113	0.042365	0.603724	0.162577	0.047291	0	0.011352
PCDHGA6	0.084428	0.106628	0.033569	0.106879	0.1525	0.01725	0	0
PCDHGA5	0.112239	0	0.065008	0.046924	0.055308	0	0.096283	0
PCDHGA3	0.045466	0	0.046103	0.024738	0.055875	0.021424	0.033828	0
PCDHGA2	0.104254	0	0	0.233217	0.10401	0.021393	0.07255	0.007484
PCDHGA1	0.107073	0.087455	0	0.179218	0.186713	0.057493	0.029294	0.035202
PCDHB15	0.064471	0.006455	0	0.281828	0.303337	0.161433	0	0.037268
PCDHB13	0.136363	0.13734	0.162661	0.368728	0.252201	0.097407	0	0.033218
PCDHB12	0.005683	0.060509	0.033418	0.252374	0.187825	0	0	0
PCDHB9	0.114041	0.069371	0.201955	0.088898	0.148028	0.02769	0.050971	0.070262
PCDHB8	0	0.022211	0.027641	0.04265	0.074607	0	0	0.008438
PCDHB7	0.013542	0.0253	0	0.180467	0.057293	0	0	0
PCDHB6	0	0	0	0.014174	0	0	0	0
PCDHB4	0	0	0	0.231408	0.222525	0	0	0
PCDHB3	0	0.001737	0	0.23227	0.075553	0	0	0
PCDHB2	0.058943	0.015476	0	0.238187	0.156763	0	0	0.022034
PCDHA13	0	0	0	0	0	0	0	0
PCDHA12	0	0	0	0	0	0	0	0
PCDHA11	0	0	0	0.202635	0.020644	0	0	0
PCDHA10	0	0	0	0.004206	0.020341	0	0	0
PCDHA8	0	0	0	0	0.008078	0	0	0
PCDHA7	0	0.049186	0	0.070823	0.024749	0	0	0
PCDHA6	0	0	0	0.016065	0.036389	0	0	0
PCDHA5	0	0	0	0.029632	0	0	0	0
PCDHA4	0	0	0	0.20095	0	0	0	0
PCDHA3	0	0	0	0.034887	0	0	0	0
PCDHA2	0	0	0	0	0	0	0	0
PCDHA1	0.005475	0	0	0	0	0	0	0
TEX15	0.087305	0.160191	0	0	0	0.048502	0.038283	0.025276
TEX14	0.311493	0	0.095093	0.110395	0.165047	0	0.160918	0
RNF17	0	0	0	0	0	0	0	0
DNAH7	0.256519	0.245019	0.120201	0.344427	0.399374	0	0.064117	0.068054
KIAA1217	28.2487	26.8804	15.9078	21.5052	25.8608	81.8058	79.9512	73.6776
YLPM1	31.2514	34.0363	23.6366	19.5294	20.7884	18.5234	19.2459	22.3565
KCNQ5	0.001288	0.001003	0.000614	0.053874	0.030817	0	0	0.000286
FMN2	0	0	0	0.041762	0.03127	0	0.017123	0.090476
FSTL5	0.029718	0.04271	0	0	0	0	0.122903	0.024012
SMARCAD1	18.6	18.4864	11.1823	8.51099	10.2492	12.6742	10.8864	10.1755
PRDM9	0	0	0	0	0.017982	0	0.026472	0
TULP4	4.58384	4.78523	2.62015	2.13207	2.5385	3.65739	4.17841	3.99898
ADAMTS9	0.2411	0.242712	0.165292	4.44531	7.03965	1.48975	1.59463	1.46985
ZNFX1	17.5564	16.0517	10.7027	17.5537	20.8757	33.8996	36.4678	26.8336
ADAMTSL3	0	0	0	0.413873	0.194375	0	0	0
ATP10A	0	0	0	1.668	0.903626	0	0	0
ARFGEF3	5.06372	6.31469	2.96629	1.84694	2.04795	5.2086	5.16926	5.06924
JPH3	0	0	0	0	0	0	0	0
BIRC6	13.0784	13.8493	6.83119	6.55926	8.02004	10.7973	10.0154	9.56344
TENM2	0.018125	0.014176	0	0.016387	0.037862	0	0.015417	0.08876
DSCAML1	0	0	0.065842	0.038852	0	0.149011	0.116953	0.03801
SCAF4	32.3031	30.3322	26.1595	20.5859	28.6539	25.8756	29.6091	28.4343
SLC12A5	0.230698	0.179998	0	0	0.048516	0.160939	0	0.094107
SHROOM4	1.82135	1.71253	1.1043	4.00615	5.15456	2.14542	2.15066	2.80222
PRR12	28.4582	23.686	18.7819	12.8495	16.9083	18.0775	23.2372	21.2623
CRACD	2.45977	2.44474	1.32731	3.57985	2.69323	1.92643	1.38456	0.814511
ARID1B	13.1123	12.0935	7.73008	11.9247	13.0977	12.3781	11.6599	13.8732
KIDINS220	25.5925	24.9383	17.0604	13.2004	15.0041	18.8615	20.0606	17.5672
NLGN4X	0	0	0	0.448185	0.239562	0	0	0
GPR158	0.748144	0.619642	0.821315	0.01172	0.024076	0.420281	0.476298	0.299605
HECW2	0.140187	0.089791	0.023537	0.416105	0.403781	0.244605	0.308529	0.184315
NYNRIN	0.574255	0.434705	0.404472	4.64812	5.97011	0.554283	0.693014	0.710723
PCDH19	22.7672	22.2171	11.9598	2.51136	2.33567	0.561966	0.328086	0.315033
ALPK3	0.828639	0.525092	0.571273	1.11159	1.4085	0.492846	0.908682	0.96273
DISP3	0	0.024569	0	0	0.078952	0	0	0
MICAL3	9.83853	9.08228	6.56307	8.45305	8.75466	11.1444	11.5582	11.0666
LRRC7	0	0.000316	0	0.007125	0.006195	0.001533	0.006532	0.00262
DOCK6	14.4718	13.2526	13.2639	9.65145	11.2395	18.2351	20.2866	17.7727
PCDH10	0	0	0	0	0	0.139511	0	0
UNC79	0.026823	0	0.039416	0.022731	0.148457	0.034536	0.207796	0.622937
PREX1	2.40902	2.60266	1.4846	7.33333	6.89118	1.18634	1.06146	0.928773
KCNT1	0.544537	0.578379	0.30073	0.033987	0.060249	0.073801	0.081033	0.008144
BAHCC1	5.45786	4.62335	2.77127	2.19507	2.81297	1.66025	2.08294	2.2138
TSHZ3	0	0	0	1.90042	1.60458	0	0.027996	0
SHROOM3	24.4795	26.8806	17.9651	18.1135	16.5616	33.0123	34.0299	26.803
ZFAT	4.16524	2.87159	3.69907	3.30647	3.65797	2.76134	3.43198	2.40716
NYAP2	0	0	0.034583	0.018908	0.013559	0	0	0.0478
DPP10	7.91513	8.25527	6.29596	2.24511	2.64786	2.6405	2.11278	1.34997
EP400	23.8013	22.9189	12.605	8.64945	11.3898	12.2953	13.5374	12.7564
MYH7B	3.67609	4.06488	4.74458	0.469611	0.725524	2.50895	3.60003	4.22436
KIAA1549	3.92174	3.99171	2.75741	2.1888	2.69739	4.98226	4.97966	4.57902
RNF213	9.91818	9.51728	4.44753	15.736	20.1645	15.4812	16.5824	14.8378
CHD8	26.496	26.3443	18.5	14.5684	14.553	20.0822	22.5531	19.645
ZDBF2	2.0352	2.07169	0.783338	0.414748	0.294198	0.986305	1.48216	1.5683
CACHD1	2.66359	2.29683	1.16355	0.763218	0.837577	0.72632	0.638771	0.509148
TNRC6C	5.50307	4.93862	2.72769	2.93578	3.942	2.57266	2.14053	2.16825
MAGEE1	2.08783	1.9693	2.18634	0.977114	1.14221	1.07197	0.712404	1.09895
SFMBT2	1.73998	1.69931	0.859239	0.755644	0.993398	0.189317	0.25919	0.360774
EPG5	1.80045	1.691	0.766811	1.47123	1.61691	2.20324	2.06369	2.11423
SPTBN4	0.164423	0.121942	0	0.191967	0.077696	0.08757	0.345425	0.291014
ZNF462	3.94792	3.22906	2.53257	2.41582	3.18878	1.76732	1.75649	1.43297
ARHGAP22	1.46951	1.3881	1.34132	1.93477	1.93155	0.369052	0.325461	0
KMT2C	6.8395	6.82301	3.04667	3.61676	4.26114	7.20777	6.31113	6.39804
DLGAP3	0.38986	0.234496	0.331233	0.131718	0.093115	0.319756	0.38074	0.353039
HIVEP3	3.53433	3.23986	1.99579	1.91729	1.72078	9.48875	5.44701	6.05666
PAPPA2	0	0.005859	0	0.082587	0.034629	0	0.035791	0
BCORL1	10.5878	9.5605	6.62689	4.45891	6.7987	4.2587	4.95875	4.36372
TNN	0	0	0	0.110274	0.10862	0	0.035335	0
KIF13A	7.47025	7.51909	4.47654	10.3048	11.8152	4.20394	4.12958	4.48073
PRDM16	0.397833	0.339026	0.188221	0.086282	0.077862	0.105355	0.037552	0
CDH23	0.013615	0.009531	0	0.183367	0.168468	0.02763	0.016757	0.044219
ROBO3	1.6303	0.502078	1.62334	10.0579	14.3125	0.250646	0.414124	0.686742
NSD1	9.3654	10.1118	5.62013	5.57657	6.78073	5.21741	6.15942	4.64936
GALNT17	0	0	0	0.089444	0.071276	0.088006	0	0.02847
ARAP3	1.63084	1.51381	1.65455	5.07172	6.78465	1.25465	1.36813	1.37424
CSMD1	0	0	0	0	0	0	0	0
EFCAB6	0.058125	0.064669	0	0.205669	0.181222	0	0	0
WNK1	50.9766	49.7119	24.7552	12.501	17.1299	27.5563	25.4533	25.1264
PCDH15	0	0	0	0	0	0	0	0
CPLANE1	2.75011	1.91019	1.05549	1.67462	2.1199	1.23235	0.99111	1.40116
WNK3	0	0	0	0.007791	0.009221	0	0	0
WNK2	32.7833	25.7298	20.6509	15.2274	19.0871	6.90067	9.49858	6.72801
AHNAK	28.9573	30.4602	17.2523	21.1012	17.8735	30.4606	29.3243	24.8632
IRX1	0	0	0	0	0	0	0	0
FAT4	0	0	0	0.837166	0.861563	0	0	0
DYNC2H1	2.15897	2.38869	1.11009	0.734383	0.996093	0.458932	0.44067	0.380385
LRRK1	2.7533	4.34312	2.54724	4.12077	3.77004	4.44379	5.26915	4.98005
ZFHX4	0	0	0	0.081041	0.062455	0.024276	0	0
MYH14	136.665	118.913	113.194	138.811	128.948	378.584	421.799	351.553
SPEF2	13.1124	13.1505	12.7815	3.86915	5.40489	3.11719	3.52761	2.57658
SVEP1	0	0	0	0.504215	0.643212	0	0	0.006887
PCNX2	6.52762	5.78505	4.47972	3.72752	5.11375	2.81331	5.04769	3.84608
DOCK5	3.31065	2.73786	1.66683	3.96658	3.47198	7.05095	5.76115	5.90831
TRPM3	0.637381	0.254524	0.173592	0	0	0.063545	0.120757	0.176561
ADAMTS20	0	0	0	0	0	0	0	0
FRAS1	3.41029	3.86601	2.31411	0.229432	0.324441	3.09929	1.8211	1.54599
CEP290	15.3268	17.0841	10.1907	10.1676	12.4529	12.1201	11.215	11.7351
CHD9	5.02411	5.39439	2.60456	3.44671	4.01928	3.1589	2.8348	4.31756
FHOD3	4.26202	3.60449	3.34584	1.82628	1.65659	5.10419	5.42638	4.40107
SPG11	10.0852	11.0418	6.9588	8.43091	8.68728	8.98233	9.89003	9.50866
PREX2	0	0	0	0.240017	0.256993	0	0	0
SPHKAP	0	0	0	0.018416	0	0	0	0
TET1	0.31518	0.223471	0.207657	0.103065	0.135001	0.035699	0.084416	0.013111
TNKS2	11.4875	11.4778	7.07284	6.3318	7.11632	11.7833	9.94353	9.65845
SRCIN1	2.12252	1.53121	1.25402	2.86726	3.97627	0.719098	0.456971	0.464066
THSD7B	0	0	0	0.022401	0	0	0	0
ITIH5	0.030459	0	0	5.01889	4.71145	0.660897	0.280407	0.215357
COL18A1	5.51996	3.52713	4.22135	48.5898	36.885	3.33979	2.97474	2.60977
ASXL3	0	0	0	0.072515	0.026607	0	0	0
TAS1R2	0	0	0	0	0	0	0	0
DIAPH3	16.4578	20.2527	12.3604	6.01876	7.40684	6.19021	7.40767	7.34466
DOCK8	0.704094	0.787002	0.29278	4.39391	3.97142	6.82495	6.60319	5.48616
ADAMTS12	0	0	0	2.47513	2.51111	0.026272	0	0
ADAMTS10	0	0	0	1.39092	1.20407	0	0	0
TLN2	5.06825	5.16265	2.82028	3.52664	2.80963	2.42619	4.20013	3.91506
HMCN1	0	0	0	0.653167	0.53702	0.009518	0	0.085404
OBSCN	1.42913	1.24578	1.25856	1.08839	1.21094	0.898605	1.09464	1.08669
ADGRV1	0.037764	0.051972	0.019883	0.028939	0.044392	0	0	0.030344
ZIC4	0	0	0	0	0	0	0	0
LRRIQ1	0.362524	0.435776	0.246866	0.489805	0.471407	0	0	0
KIAA1109	10.5807	10.9111	6.19242	6.95198	7.68485	8.85956	8.98501	8.64713
NLRC5	6.68934	8.33294	5.21653	12.3026	13.9436	6.06163	5.64007	6.78657
CHD6	15.9207	15.2655	7.35367	6.56642	9.40121	5.69333	7.3296	7.52112
C2orf16	0	0	0	0	0	0.002973	0	0
CARD11	9.2043	9.68849	7.62822	3.77638	3.78771	4.62502	6.10612	5.64047
FRMPD3	0.139464	0.113194	0.093483	0.043209	0.026932	0.079289	0.140633	0.275032
SLX4	5.14228	4.13563	3.46346	2.40314	3.64721	3.73041	3.74853	3.95462
FBN3	0	0	0	0	0	0	0	0
FNDC1	0	0	0	8.4565	5.86106	0	0.090694	0
TNRC18	27.2587	23.8745	18.8764	17.2898	20.35	21.7846	24.3594	22.0954
SLITRK2	0	0	0	0.011673	0.006461	0	0	0
KIF2B	0	0	0	0	0	0	0	0
KDM2B	18.4186	18.1459	16.7483	8.42839	14.1447	14.2735	15.2282	13.4239
MYO18B	0.028685	0.017369	0.029513	0.02618	0.049924	0	0	0
PRRC2B	34.6412	32.9996	19.3865	14.9528	20.8397	16.3856	18.0953	15.329
DISP1	8.90634	7.69621	10.5671	10.8636	9.91524	10.796	8.95026	13.2842
COL27A1	7.19011	4.76862	3.45296	7.40008	16.2307	1.76555	1.61337	1.16786
HELZ2	7.75275	6.92456	6.64283	10.84	13.3359	13.6894	17.5138	13.1943
KNDC1	0.263148	0.663325	0.478034	0.126888	0.076386	1.01404	1.13611	1.62233
CNTNAP4	0	0	0	0	0	0	0	0
TANC1	12.6874	13.383	8.55531	9.35067	9.8126	14.8424	15.4193	16.5272
NAV3	0	0.044325	0	0.150096	0.045843	0.684464	0.462466	0.57725
NAV2	3.96667	4.33233	2.24889	2.45907	3.68855	2.30098	2.63752	2.70372
KCNH7	0	0	0	0	0	0	0	0
ZNF835	0	0	0	0.131152	0.118388	0	0	0
CARMIL3	1.45702	1.4275	1.09903	1.10878	1.28867	1.87986	2.93148	2.8617
PLXNA4	0	0.020501	0	0.368367	0.255885	0	0	0
BOC	0.882772	1.07547	0.773857	2.30313	2.452	1.40578	1.05888	0.818719
NLRP12	0	0	0	0.090364	0.068907	0	0	0
MIDEAS	4.73805	4.35361	2.26102	4.84703	4.17164	5.61421	5.63643	5.23956
ZNF804A	0	0	0	0.028499	0.104369	0	0	0
DSEL	0.039097	0.081708	0.027596	0.284666	0.311606	0.04133	0.086882	0.080048
ADAMTSL1	0.002486	0	0	0.351343	0.482326	0.033744	0.033102	0.011906
PKHD1L1	0	0.007356	0.009776	0.071556	0.039229	0	0.019771	0.018468
FOXP2	0.012672	0	0.020394	0.513161	0.511062	0	0	0
MUC16	0.070346	0.049184	0.023049	0.010246	0.011656	2.96748	2.11368	2.19878
RP1L1	0.080967	0.086978	0.029649	0	0.007768	0.061478	0.025634	0
AHNAK2	0.703584	0.576136	0.433611	1.12997	0.644876	6.70504	5.93113	5.20962
PKD1L2	0	0.090016	0	0	0.007471	0.07983	0.140269	0.1024
CSMD2	0.016323	0.005921	0	0.212733	0.322266	0.012506	0	0
MBD6	21.3905	17.5841	14.7324	19.5244	22.0712	27.5753	28.8599	27.9714
CSMD3	0.004299	0.012896	0	0	0	0	0	0
TMEM132B	0.088995	0.016621	0.056815	0.041518	0	0	0	0
SLITRK1	0	0	0	0	0	0	0	0
SORCS1	0	0	0	0.242537	0.08645	0	0.015618	0.052035
ALPK2	0	0	0	1.01726	0.730766	0	0	0
MED12L	0.249488	0.236628	0.089625	0.030839	0.033363	0.289821	0.315339	0.197475
WDR17	2.00102	2.2235	0.656752	0.631504	1.25388	0.747041	1.13013	1.10645
ARAP2	4.47757	4.55537	2.95096	3.20366	3.83463	7.04147	6.1791	6.06531
ARAP1	22.5398	20.1791	21.826	31.7023	37.9706	16.0882	21.4834	18.4414
FAT3	0	0	0	0.056335	0.020743	0	0	0
LRRK2	0	0	0	1.30163	1.03975	0	0	0
TMEM132D	0	0	0	0.111498	0.052878	0	0	0
BTBD11	1.02318	1.15335	1.11333	0.223186	0.198165	1.12824	0.914559	1.00009
ZC3H18	47.0419	43.9444	42.0758	35.8816	44.4347	39.3873	45.0307	44.4914
TMEM132E	0	0.010039	0.034735	0.11045	0.071029	0	0	0
NLRP8	0	0	0	0	0	0	0	0
NLRP5	0	0	0	0	0	0	0	0
ERICH3	0.074137	0.02473	0.027059	0	0	0	0.083656	0
TSHZ2	0	0	0	0.464884	0.495152	0	0.029987	0.002612
ZNF831	0	0	0	0.301112	0.224572	0	0.026012	0
XIRP2	0	0	0	0	0	0	0	0
CNTNAP5	0	0	0	0.004675	0	0	0	0
KCNH8	0.520318	0.324514	0.271141	0.790072	1.42046	0.50462	0.178642	0.371001
COL6A6	0	0	0	0.049145	0.026088	0	0	0
EVC2	0	0	0	0.869667	0.538596	0	0	0
PXDNL	0	0	0	0	0.056591	0	0	0.081461
DCAF4L2	0	0	0	0	0	0	0	0
TAF1L	0.117999	0.186192	0.022752	0.037042	0.079319	0.156942	0.054423	0.064472
SLITRK4	0	0	0	0.062968	0.030009	0	0.011786	0.006773
MAGEC3	0	0	0	0	0	0	0	0
AMER1	4.70434	4.46521	2.73856	1.9873	3.19968	1.43567	1.82181	1.7881
ADGRG4	0	0	0	0	0	0	0	0
DOCK11	1.31757	1.17917	0.90738	4.95682	6.15896	0.677138	1.01795	0.820013
MUC17	2.84159	2.71512	1.31479	1.04895	1.38631	11.9225	15.2907	11.7101
TRPM6	0.017578	0.038111	0	3.83326	2.06752	0.640431	0.23306	0.246239
DNHD1	1.98674	1.69386	1.19818	1.39399	1.91385	3.10196	2.74719	2.85543
CFAP54	0	0	0	0.079934	0.062354	0	0	0.069698
A2ML1	0.125055	0	0.048592	0	0	2.233	2.1147	1.26939
LRFN5	0	0	0	0.086145	0.061517	0	0	0
DNAH2	0.426018	0.294216	0.347816	0.229414	0.230083	0.218294	0.083465	0.156056
NLRP4	0	0.06279	0	0	0	0	0	0.124992
CNTN4	0	0	0.005241	0.61608	0.718008	0	0	0
JAKMIP1	0.699208	1.32526	0.70322	1.38155	1.00951	0	0.191359	0
DAB2IP	15.8851	16.3631	10.9736	20.3647	21.564	29.5257	31.8679	26.016
PLEKHG4B	0.017604	0.017808	0	0.073085	0.111189	0.075497	0.074455	0.176587
ABCA13	1.81889	1.78085	1.21415	0.535075	0.588866	1.13722	1.28564	1.0031
AMOTL1	0.520252	0.65988	0.270521	1.37442	1.23333	0.102897	0.130555	0.112373
VPS13B	4.86908	4.80076	1.86898	2.6595	3.04908	3.16952	3.0603	2.68495
FREM1	0.072384	0.088003	0	0.57752	0.992873	0	0	0.027009
PRUNE2	1.12376	0.921178	0.657227	4.50842	5.63173	0.909431	1.13996	1.74434
FAM47A	0	0	0	0	0	0	0	0
MDGA2	0	0	0	0	0	0	0	0
HFM1	0.037255	0.046618	0	0.08074	0.031693	0	0.019398	0
TOGARAM2	0	0.059524	0	0.416989	0.554065	0	0	0.256565
XIRP1	0	0	0	0.098965	0.150954	0	0	0
PKD1L1	1.46513	1.35074	1.50676	1.62666	1.73222	1.79472	2.12114	2.46528
COL22A1	0	0	0	0.22324	0.208186	0	0	0
FAM47B	0	0	0	0	0	0	0	0
ADAMTS16	0	0	0	0.409995	0.1588	0	0	0
ADAMTS18	0	0	0	0.160186	0.149454	0	0	0
ASXL1	26.5033	25.5139	17.82	17.7686	26.5381	19.0813	19.6037	19.1996
DNAH10	0.027851	0.046753	0	0.109405	0.177142	0.075696	0.101358	0.092629
ARID2	6.99398	5.6216	2.67138	3.338	4.05814	4.09655	3.9451	4.31165
WDR90	7.28829	6.57259	4.61472	5.02725	7.40229	3.45651	5.06448	5.92047
NLRP7	0	0	0	0.142525	0.072864	0	0	0
SPAG17	0.09983	0.056191	0	0.216771	0.604777	0.12267	0.232461	0.220205
TET3	6.90587	6.97343	3.53147	3.64788	5.84417	5.95393	6.39572	10.5559
PIKFYVE	7.62935	6.99171	3.38852	2.77809	3.80349	6.27442	7.18911	6.47338
CMYA5	0.102524	0.18576	0.087774	0.214801	0.199689	0.322428	0.304463	0.296878
NRK	0	0	0	0.120422	0.079882	0	0	0
USF3	4.25122	4.58563	2.04646	1.66876	1.86543	3.32165	2.83325	2.80742
SAMD9L	0.093627	0.189819	0	13.207	12.5516	1.01863	1.0899	0.711636
ZNF804B	0	0	0	0	0	0	0	0
AK9	6.63785	6.37551	4.26433	4.81751	4.83149	5.51346	1.85206	3.73326
PHACTR1	0.136708	0.05499	0	0.581995	0.633674	0	0	0
SDK1	0.108672	0.063336	0.130606	0.740972	0.682746	0	0.023626	0.007712
THSD7A	0.034892	0.055397	0	0.23309	0.224795	0.274993	0.128778	0.213926
BRWD3	18.5144	14.0201	11.1346	6.21107	8.03014	8.45547	8.16121	16.6419
CFAP65	0.065985	0.017173	0.015269	0.166152	0.224633	0.21873	0.172924	0.098853
COL24A1	0	0	0	0.31778	0.234294	0	0	0
SHPRH	6.22445	6.53281	3.05812	2.64887	3.50534	3.38579	3.31608	2.4401
NALCN	0	0	0	0	0	0	0	0
ASPM	25.0532	27.0876	14.6152	6.697	10.524	11.2074	10.9892	11.4332
BOD1L1	19.4291	21.4232	11.4605	10.0132	12.7545	17.6971	18.0505	17.1329
BCL9L	36.8304	31.8978	20.0269	10.9437	12.2331	45.7524	48.1458	38.1553
OTOGL	0	0	0	0.070598	0.095687	0	0	0
CD163L1	0.406919	0.389913	0.329965	3.88354	1.88935	0.508409	0.537732	0.379443
HECTD4	8.54497	7.8271	3.85621	4.02674	5.29824	7.5423	8.04766	8.35201
KSR2	0.533101	0.43037	0.258206	0.166817	0.258536	0.60887	0.1849	0.28902
KANSL1	8.83808	10.0095	8.14765	11.416	13.5717	6.65344	10.5885	6.02455
LAMA1	0	0.050827	0	0.481473	0.261697	0.063371	0	0.052001
NWD1	0	0	0	0.091315	0.064204	0.072017	0	0.050743
UNC80	0	0	0	0.001372	0.006989	0	0	0.011506
EPHA6	0.021333	0	0	0	0	0	0	0
IGSF10	0.031595	0.080434	0.051064	0.157701	0.134077	0	0.078607	0
FRYL	4.85756	5.21876	2.99871	11.3619	11.6285	5.40867	4.8788	5.0185
SPATA31E1	0	0	0	0	0	0	0	0
CFAP47	0.022027	0.004517	0	0	0.031431	0	0.145355	0.076846
BRINP3	0	0	0	1.63525	0.623474	0	0	0
ABCB5	0	0	0	0.074711	0	0	0	0
NEXMIF	0	0	0.00865	0.016185	0	0	0	0
DCAF12L2	0	0.037185	0	0	0.052541	0.313207	0.063182	0
DCDC1	0.062543	0.019688	0.007935	0.065899	0.024534	0	0	0
FREM2	0.020198	0.012912	0	0.141202	0.175733	0.037347	0	0.043088
KCNT2	0	0	0	0.273448	0.18331	0	0	0
NCKAP5	3.08788	2.24251	1.26204	0.865018	0.657253	1.22599	0.677344	0.964367
EYS	0	0	0	0	0.004699	0	0	0
ITIH6	0	0	0	0	0.065653	0	0.118597	0.163195
HCN1	0	0	0	0	0	0	0	0
EFCAB5	0.367922	0.220393	0.232855	0.505464	0.482077	0.4328	0.414448	0.328506
MAST4	0.979467	0.354431	0.39417	0.774659	1.52834	0.701885	1.715	0.617483
AGRN	25.4666	21.7326	21.496	10.7779	11.0013	29.2616	31.0509	26.1921
SOGA3	0.927143	0.711365	0.641348	0.40825	0.275423	0.90893	0.494144	0.811285
HRNR	0	0	0	0	0	0.024555	0.02382	0
FLG2	0	0	0	0	0	1.45473	0.653274	1.13882
MROH5	0	0	0	0	0	0	0	0
SPATA31D1	0	0	0	0	0	0	0	0
MYO18A	36.6581	34.3671	28.4507	25.3366	27.8335	72.886	73.3974	68.1346
FSIP2	0.187508	0.220499	0.171165	1.4206	0.624982	0.025435	0.022012	0
ANKHD1-EIF4EBP3	27.6831	26.2887	11.8522	15.7486	15.3296	16.7458	19.8708	17.9377
IQSEC3	0.082326	0.058008	0.297794	0.121696	0.181719	0	0.045447	0.048935
CCDC88C	10.1616	9.44585	7.70567	8.89967	13.3702	4.02785	5.62598	8.35198
UNC13C	0	0	0	0	0	0.048521	0	0
GPR179	0	0.06087	0.059609	0.08077	0.106483	0.101642	0.033225	0.087744
FAM47C	0	0	0	0	0	0	0	0
CCDC73	0	0	0	0.098409	0	0.058587	0	0
CCDC168	0.105709	0.096982	0.022808	0.018392	0.02969	0.046781	0.030313	0.079475
FER1L6	0	0.038325	0	1.61763	0.547369	3.97704	3.91012	3.3228
MUC5B	0.600908	0.728867	0.21251	12.7637	17.3128	0.038591	0.025155	0.02135
BIVM-ERCC5	0	0.985784	1.48908	0	0	0	0	0
