# Supplementary material for: Bioprinted Patient‐Derived Organoid Arrays Capture Intrinsic and Extrinsic Tumor Features for Advanced Personalized Medicine
Source: Adv Sci (Weinh). 2025 Mar 28;12(20):2407871. doi: 10.1002/advs.202407871 (PMC12120747; doi:10.1002/advs.202407871)
Supplement: Supplementary file 3 — Supporting TableS2 [file ADVS-12-2407871-s003.xlsx]

## Sheet: Up-regulated gene
No.	Gene_ID	Transcript_ID	Gene_Symbol	log2 (Fold change; Eba-PDO vesus Std-PDO)	log2 (Fold change; CRC tissue vs Eba-PDO)
1	19	NM_005502,XM_005251773,XM_005251776,XM_011518339,XM_011518340,XM_011518341,XM_011518342,XM_011518344,XM_017014378,XM_017014379,XM_017014380,XM_017014381,XM_017014382,XR_001746223	ABCA1	2.26546	-0.0341101
2	37	NM_000018,NM_001033859,NM_001270447,NM_001270448,XM_006721516,XM_011523829,XM_011523830,XM_024450741,XR_934021,XR_934022,XR_934023	ACADVL	1.02649	0.725509
3	51	NM_001185039,NM_004035,NM_007292,XM_011524868,XM_011524869	ACOX1	1.15394	0.39536
4	58	NM_001100	ACTA1	1.333	0.851139
5	101	NM_001109,NM_001164489,NM_001164490,XM_011539117,XM_017015465,XM_017015466	ADAM8	2.22472	0.153542
6	150	NM_000681	ADRA2A	4.23826	-0.586706
7	221	NM_000694,NM_001030010,NM_001161473,NM_001290058,NM_001290059	ALDH3B1	1.907	0.743987
8	280	NM_020978	AMY2B	2.92579	-0.384436
9	303	NR_001562	ANXA2P1	1.12003	0.343942
10	309	NM_001155,NM_001193544,NM_001363114	ANXA6	1.64691	-0.03041
11	330	NM_001165,NM_182962,XM_024448467	BIRC3	2.67726	0.915535
12	364	NM_001170,NM_001318156,NM_001318157,NM_001318158,NM_001376191,NM_001376192,NM_001376193,NR_134513,NR_134514,NR_134515,NR_164778,NR_164779,XM_006716765,XM_011517866,XM_011517867,XM_017014700,XM_017014701,XM_017014702,XM_017014704,XM_017014706,XM_024447538,XM_024447539	AQP7	1.55662	0.214087
13	389	NM_001042678,NM_001042679,NM_175744	RHOC	1.69058	0.407042
14	467	NM_001030287,NM_001040619,NM_001206484,NM_001206486,NM_001206488,NM_001674,XM_005273146,XM_011509579,XR_001737203	ATF3	1.34276	0.444893
15	570	NM_001127610,NM_001374715,NM_001701	BAAT	1.17795	0.474565
16	602	NM_005178,XM_011527197,XM_011527198,XM_011527200,XM_017027109,XM_017027110	BCL3	1.04398	-0.73478
17	634	NM_001024912,NM_001184813,NM_001184815,NM_001184816,NM_001205344,NM_001712,XM_011527206	CEACAM1	2.05192	-0.226616
18	645	NM_000713	BLVRB	1.13446	-0.0166136
19	650	NM_001200	BMP2	1.02869	-0.22419
20	665	NM_001330491,NM_004331	BNIP3L	1.09082	0.516532
21	685	NM_001316963,NM_001729,XM_011532211,XM_017008568	BTC	1.39726	0.898427
22	733	NM_000606,XR_245338	C8G	1.40685	-0.00624131
23	747	NM_006133,XM_017018238,XM_017018239,XM_017018240	DAGLA	1.14618	0.560391
24	775	NM_000719,NM_001129827,NM_001129829,NM_001129830,NM_001129831,NM_001129832,NM_001129833,NM_001129834,NM_001129835,NM_001129836,NM_001129837,NM_001129838,NM_001129839,NM_001129840,NM_001129841,NM_001129842,NM_001129843,NM_001129844,NM_001129846,NM_001167623,NM_001167624,NM_001167625,NM_199460,XM_006719017,XM_011521020,XM_011521023,XM_017019926,XM_017019927,XM_017019928,XM_017019929,XM_017019930,XM…	CACNA1C	5.08294	0.275132
25	780	NM_001202521,NM_001202522,NM_001202523,NM_001297652,NM_001297653,NM_001297654,NM_001954,NM_013993,NM_013994,XM_006715185,XM_011514882,XM_011514883,XM_011514884,XM_011514885,XM_011514886,XM_011514887,XM_011514888,XM_017011268,XM_017011269,XM_024446540,XM_024446541,XM_024446542	DDR1	1.16586	0.438788
26	822	NM_001256139,NM_001256140,NM_001320732,NM_001320733,NM_001320734,NM_001747,XM_011533122,XM_011533123	CAPG	1.38493	-0.495328
27	828	NM_004058,NM_080590	CAPS	1.42317	0.360705
28	831	NM_001042440,NM_001042441,NM_001042442,NM_001042443,NM_001042444,NM_001042445,NM_001042446,NM_001190442,NM_001284212,NM_001284213,NM_001330626,NM_001330627,NM_001330628,NM_001330629,NM_001330630,NM_001330631,NM_001330632,NM_001330633,NM_001330634,NM_001375317,NM_001750,NM_173060,NR_104285	CAST	1.05109	0.74577
29	901	NM_004354,XM_011532398,XM_011532399	CCNG2	1.24713	0.319241
30	936	gene-CD24P2	CD24P2	2.19223	0.599335
31	960	NM_000610,NM_001001389,NM_001001390,NM_001001391,NM_001001392,NM_001202555,NM_001202556,NM_001202557,XM_005253231,XM_005253232,XM_005253235,XM_005253238,XM_005253239,XM_005253240,XM_006718388,XM_006718390,XM_011520482,XM_011520483,XM_011520484,XM_011520485,XM_011520486,XM_011520487,XM_011520488,XM_011520489,XM_017018583,XM_017018584,XM_017018585	CD44	1.04106	-0.290791
32	1030	NM_004936,NM_078487	CDKN2B	3.25629	0.629131
33	1040	NM_001263,XM_005262687,XM_017007648,XM_017007649,XM_017007650,XM_017007651	CDS1	1.01086	0.83873
34	1048	NM_001291484,NM_001308398,NM_004363,XM_011526322,XM_017026145,XM_017026146	CEACAM5	2.81221	0.835187
35	1112	NM_001085471,NM_005197	FOXN3	1.04973	-0.678856
36	1124	NM_001039936,NM_001293069,NM_001293070,NM_001293071,NM_001293072,NM_001293073,NM_001293075,NM_001293076,NM_001293077,NM_001293078,NM_001293079,NM_001293080,NM_001293081,NM_004067,NR_120524,NR_120525,XM_011515105,XM_011515106,XM_011515107,XM_017011721,XM_017011722	CHN2	1.27696	-0.604311
37	1134	NM_000079,NM_001039523,XM_017003256,XM_017003257	CHRNA1	1.0701	0.0737112
38	1139	NM_000746,NM_001190455,NR_046324,XM_011521176,XM_011521177,XM_011521178,XM_017021882,XM_017021883,XM_017021884	CHRNA7	1.26743	0.429052
39	1152	NM_001362531,NM_001823,XM_017020952	CKB	1.9769	0.220205
40	1195	NM_001162407,NM_004071,NR_027855,NR_027856	CLK1	1.59678	0.886507
41	1212	NM_001364126,NM_001364127,NM_001834,NM_007097,NR_045724,NR_157088,XR_001741996	CLTB	1.90201	0.538308
42	1259	NM_000087,NM_001142564,NM_001379270,XM_005248049,XM_011513623	CNGA1	3.11386	0.677661
43	1272	NM_001256063,NM_001256064,NM_001843,NM_175038,XM_005268651,XM_006719241,XM_011537926,XM_011537927,XM_017018826,XM_017018827,XM_024448843,XR_002957288,XR_002957289,XR_002957290,XR_002957291	CNTN1	2.12977	0.825276
44	1307	NM_001856,XM_005270481,XM_011540722,XM_011540723,XM_011540724,XM_011540726,XM_011540727,XM_011540728,XM_011540729,XM_011540730,XM_017000338,XM_017000339,XM_017000340,XM_017000341,XR_001736981,XR_001736982,XR_001736983,XR_001736984,XR_946546	COL16A1	2.5126	-0.960513
45	1308	NM_000494	COL17A1	3.54796	0.715846
46	1318	NM_001860,XM_011518216,XM_017014267	SLC31A2	1.20055	-0.957988
47	1363	NM_001873	CPE	3.35946	0.015744
48	1364	NM_001305	CLDN4	1.07807	0.750961
49	1508	NM_001317237,NM_001908,NM_147780,NM_147781,NM_147782,NM_147783,XM_006716244,XM_006716245,XM_011543812,XM_017013097,XM_017013099,XM_017013100,XM_017013101,XM_024447071	CTSB	1.5683	-0.691171
50	1577	NM_000777,NM_001190484,NM_001291829,NM_001291830,NR_033807	CYP3A5	2.72354	-0.0623256
51	1606	NM_001345,NM_001351033,NM_001351034,NM_001351035,NM_001351036,NM_001351037,NM_001351038,NM_001351039,NM_001351040,NM_201444,NM_201445,NM_201554,NR_147026,NR_147027,XM_005268689,XM_011537993,XM_011537995,XM_017018900,XM_017018901,XM_017018902,XM_017018903,XM_017018904,XM_017018905,XM_017018906,XM_017018907,XM_017018908,XR_001748602,XR_002957293,XR_002957294,XR_002957295,XR_002957296	DGKA	2.35381	-0.0107206
52	1612	NM_001288729,NM_001288730,NM_001288731,NM_004938,XM_005251757,XM_017014360	DAPK1	1.98572	-0.645048
53	1646	NM_001135241,NM_001321027,NM_001354,NM_205845	AKR1C2	1.31564	-0.433584
54	1773	NM_001351825,NM_005223,XM_006720854,XM_011522393,XM_017022992,XM_017022993,XM_017023000,XM_017023001,XM_017023002,XM_017023003,XM_017023004,XM_017023005,XM_017023006,XM_024450169,XM_024450170,XM_024450171,XM_024450172,XR_002957783,XR_002957784,XR_002957785	DNASE1	1.19263	0.997337
55	1800	NM_001128141,NM_004413,XM_005256285,XM_005256286,XM_011522925,XM_017023009,XM_024450173	DPEP1	1.40683	-0.12745
56	1831	NM_001015881,NM_001318468,NM_001318470,NM_004089,NM_198057,XM_005262099,XM_005262100,XM_005262102,XM_005262103,XM_011530884,XM_017029335	TSC22D3	1.72059	0.959597
57	1839	NM_001945	HBEGF	1.39952	0.00179945
58	1893	NM_001202858,NM_004425,NM_022664	ECM1	2.93192	0.145215
59	1906	NM_001168319,NM_001955,XM_011514330,XM_011514331,XM_011514332,XM_017010331	EDN1	1.95854	0.637765
60	2015	NM_001256252,NM_001256253,NM_001256254,NM_001256255,NM_001974,XM_011527794	ADGRE1	1.77871	-0.240633
61	2034	NM_001430,XM_011532698	EPAS1	1.53544	0.144975
62	2055	NM_018941,XM_005266021,XM_005266022,XM_005266023,XM_011534745,XM_011534746,XM_011534747	CLN8	1.15198	0.783624
63	2118	NM_001079675,NM_001261437,NM_001261438,NM_001261439,NM_001369366,NM_001369367,NM_001369368,NM_001986,XM_024450644	ETV4	1.78608	0.372217
64	2125	NM_001320747,NM_001988	EVPL	1.64518	0.769885
65	2170	NM_001320996,NM_004102,XM_011541007	FABP3	3.09478	0.461118
66	2185	NM_004103,NM_173174,NM_173175,NM_173176,XM_005273447,XM_005273448,XM_011544441,XM_011544442,XM_017013214,XM_017013215,XM_017013216	PTK2B	3.33029	0.898782
67	2203	NM_000507,NM_001127628,XM_006717005	FBP1	2.1151	0.317821
68	2247	NM_001361665,NM_002006	FGF2	1.00905	-0.816339
69	2261	NM_000142,NM_001163213,NM_001354809,NM_001354810,NM_022965,NR_148971,XM_006713868,XM_006713869,XM_006713870,XM_006713871,XM_006713873,XM_011513420,XM_011513422	FGFR3	1.29131	0.302769
70	2295	NM_001452	FOXF2	3.73334	-0.704677
71	2298	NM_207305	FOXD4	1.49126	0.869848
72	2512	NM_000146,XM_024451447	FTL	1.05042	0.309628
73	2525	NM_000149,NM_001097639,NM_001097640,NM_001097641,NM_001374740,NM_001382744,NM_001382745,NM_001382746,NM_001382747,NM_001382748,NM_001382749,NM_001382750	FUT3	1.74511	0.524664
74	2527	NM_002034	FUT5	1.1315	0.107651
75	2528	NM_000150,NM_001040701,NM_001369502,NM_001369504,NM_001369505,NM_001381955,NM_001381956,NM_001381957,NM_001381958,NM_001381959,XM_011527872,XM_011527875	FUT6	1.06468	-0.0906543
76	2537	NM_002038,NM_022872,NM_022873,XM_024446207	IFI6	4.27651	0.831308
77	2629	NM_000157,NM_001005741,NM_001005742,NM_001171811,NM_001171812	GBA	1.33798	0.668182
78	2630	NR_002188	GBAP1	1.48688	0.363258
79	2819	NM_001257199,NM_005276	GPD1	1.59413	0.820225
80	2886	NM_001030002,NM_001242442,NM_001242443,NM_001330207,NM_005310,XM_024450729	GRB7	1.34325	-0.157827
81	2896	NM_002087,XM_005257253,XM_024450730	GRN	1.26625	0.0916425
82	2919	NM_001511,NR_046035	CXCL1	2.12603	-0.366425
83	2934	NM_000177,NM_001127662,NM_001127663,NM_001127664,NM_001127665,NM_001127666,NM_001127667,NM_001258029,NM_001258030,NM_001353053,NM_001353054,NM_001353055,NM_001353056,NM_001353057,NM_001353058,NM_001353059,NM_001353060,NM_001353061,NM_001353062,NM_001353063,NM_001353064,NM_001353065,NM_001353066,NM_001353067,NM_001353068,NM_001353069,NM_001353070,NM_001353071,NM_001353072,NM_001353073,NM_001353074…	GSN	1.70731	-0.664956
84	3005	NM_005318	H1-0	1.04584	0.292467
85	3006	NM_005319	H1-2	1.84741	0.76615
86	3074	NM_000521,NM_001292004	HEXB	1.02836	0.911085
87	3158	NM_001166107,NM_005518,XM_011541313	HMGCS2	5.34591	0.810272
88	3202	NM_019102	HOXA5	1.03909	-0.985929
89	3203	NM_024014	HOXA6	1.02793	-0.371129
90	3248	NM_000860,NM_001145816,NM_001256301,NM_001256305,NM_001256306,NM_001256307,NM_001363574,XR_938728	HPGD	3.23292	0.0870892
91	3270	NM_002152,XM_017026733	HRC	2.06344	-0.355253
92	3305	NM_005527	HSPA1L	1.56914	-0.00584188
93	3306	NM_021979	HSPA2	2.18133	0.894982
94	3397	NM_002165,NM_181353	ID1	5.03933	0.662757
95	3399	NM_002167	ID3	4.27138	0.349225
96	3431	NM_001185015,NM_001378442,NM_001378443,NM_001378444,NM_001378445,NM_001378446,NM_001378447,NM_004509,NM_004510,NM_080424,XM_011511090,XM_011511091,XM_011511092,XM_017003968,XM_017003969,XM_024452850	SP110	1.35884	-0.907728
97	3433	NM_001547	IFIT2	5.17739	-0.02241
98	3434	NM_001270927,NM_001270928,NM_001270929,NM_001270930,NM_001548	IFIT1	6.15159	-0.194706
99	3437	NM_001031683,NM_001289758,NM_001289759,NM_001549	IFIT3	4.40279	-0.551784
100	3489	NM_002178	IGFBP6	3.40606	0.609089
101	3549	NM_002181	IHH	2.09738	-0.829322
102	3554	NM_000877,NM_001288706,NM_001320978,NM_001320980,NM_001320981,NM_001320982,NM_001320983,NM_001320984,NM_001320985,NM_001320986,XM_005263930,XM_005263934,XM_011511115,XM_011511116,XM_011511117,XM_011511118,XM_017003989	IL1R1	3.27021	-0.929817
103	3557	NM_000577,NM_001318914,NM_001379360,NM_173841,NM_173842,NM_173843,XM_011511121	IL1RN	1.70287	-0.0638404
104	3566	NM_000418,NM_001257406,NM_001257407,NM_001257997,XM_005255308,XM_006721043,XM_011545825,XM_011545826,XM_011545827,XM_011545828,XM_011545829,XM_011545830,XM_011545831,XM_011545832,XM_011545833,XM_011545834,XM_017023211	IL4R	1.25364	0.483045
105	3581	NM_002186,NM_002186_dup1,NM_176786,NM_176786_dup1,XM_011531151,XM_011531152,XM_011531154,XM_011531155,XM_011531156,XM_011531157,XM_011545645,XM_011545646,XM_011545649,XM_011545650,XM_011545651,XM_011545652,XM_017029495,XM_017029496,XM_017029497,XM_017029498,XM_017029499,XM_017029500,XM_017029501,XM_017029502,XM_017029503,XM_017029504,XM_017029505,XM_017029506,XM_017030044,XM_017030045,XM_01703004…	IL9R	1.10483	-0.00180272
106	3635	NM_001017915,NM_005541,XM_017004004	INPP5D	1.09295	0.690053
107	3643	NM_000208,NM_001079817,XM_011527988,XM_011527989	INSR	1.05283	-0.0454501
108	3665	NM_001572,NM_004029,NM_004031,XM_005252907,XM_005252909,XM_011520066,XM_017017674	IRF7	2.61247	-0.431401
109	3669	NM_001303233,NM_001303234,NM_001303235,NM_001303236,NM_001303237,NM_002201,NR_130134,XM_005254899,XM_006720488,XM_011521521,XM_017022147,XM_017022148	ISG20	3.54014	-0.0101855
110	3675	NM_002204,XM_005257308,XR_001752507	ITGA3	1.55432	0.882303
111	3691	NM_000213,NM_001005619,NM_001005731,NM_001321123,XM_005257309,XM_005257311,XM_006721866,XM_006721867,XM_006721868,XM_006721870,XM_011524751,XM_011524752	ITGB4	1.24709	0.909866
112	3695	NM_000889,NR_104181,XM_005268851,XM_005268852,XM_006719376,XR_001748685,XR_429099	ITGB7	3.7878	-0.911672
113	3726	NM_002229	JUNB	2.19907	0.827748
114	3732	NM_001024844,NM_002231,XM_006718223,XM_011520067	CD82	1.02248	0.670014
115	3750	NM_004979,XM_011543910,XM_017029508,XM_017029509,XM_017029510,XM_024452378	KCND1	1.75869	0.24532
116	3914	NM_000228,NM_001017402,NM_001127641,XM_005273124,XM_017001272	LAMA4	2.6153	-0.705108
117	3945	NM_001174097,NM_001315537,NM_002300,XM_006719074	LCAT	1.31217	-0.406565
118	3947	gene-LDHBP2	LCN2	2.88156	-0.026198
119	4130	NM_002373	MAN2B1	1.22729	0.809858
120	4193	NM_001145337,NM_001145339,NM_001145340,NM_001278462,NM_001367990,NM_002392,XM_006719399,XM_006719400	DNAJB9	1.25704	0.228986
121	4291	NM_001130156,NM_001130157,NM_001195432,NM_001195433,NM_001195434,NM_001369781,NM_001369782,NM_001369783,NM_001369784,NM_001369785,NM_001378845,NM_001378846,NM_001378847,NM_001378848,NM_001378850,NM_001378851,NM_001378852,NM_001378853,NM_001378855,NM_022443	MITF	1.04204	-0.50769
122	4573	rna-TRNR	TRNL2	1.98887	0.193059
123	4609	NM_001354870,NM_002467	MX2	3.16939	-0.20337
124	4645	NM_001080467	MYO1A	2.81825	-0.55427
125	4660	NM_001167857,NM_001167858,NM_001197131,NM_001331029,NM_002481,NM_032103,NM_032104,XM_005245206,XM_017001342,XM_017001343,XM_017001345,XM_017001346,XM_017001347,XM_017001348,XM_017001350,XM_017001351,XM_017001352,XM_017001353,XM_017001354,XM_017001355,XR_001737195,XR_001737196,XR_001737197,XR_001737198,XR_001737199,XR_001737200,XR_001737201,XR_001737202,XR_002956646	MYO7B	1.72413	-0.554965
126	4796	NM_013432,XM_011517048,XM_011517049,XM_011517050	NFKB2	1.47849	0.302429
127	4798	NM_001143835,NM_006165,XM_005271567,XM_005271568,XM_011542850,XM_011542851,XM_011542852,XM_017017793,XM_017017794,XM_017017795,XM_017017796,XM_017017797,XM_017017798,XM_017017799,XM_017017800,XM_017017801,XM_024448526	NFKBIA	1.84619	0.63092
128	4828	NM_021077,NM_205858,XM_017022239	NHS	1.70295	0.814178
129	4851	NM_017617,XM_011518717	NOS2	4.58825	-0.231242
130	4862	NM_002518,XM_005263953,XM_005263959,XM_005263960,XM_005263961,XM_011511242,XM_011511243,XM_017004214,XM_017004215,XM_017004216,XM_017004217	NOTCH3	1.07932	0.0413098
131	4864	NM_000271,XM_005258277,XM_005258278,XM_005258279,XM_006722479,XM_017025784,XM_017025785,XM_017025786,XM_017025787	CCN3	2.01102	-0.636076
132	4940	NM_006187,XM_005253889,XM_017019363	NR4A2	1.02617	0.763763
133	4946	NM_001301020,NM_004152	OAS1	2.33412	0.687204
134	4947	NM_001301302,NM_002537	OAS2	4.40891	-0.98499
135	4952	NM_000276,NM_001318784,NM_001587	OAS3	1.76939	0.202813
136	5025	NM_001256796,NM_001261397,NM_001261398,NM_002560,NR_046372,NR_046373,XM_011538416,XR_001748726,XR_001748727,XR_001748728,XR_001748729,XR_944559	OVGP1	1.23924	0.348524
137	5033	NM_000917,NM_001017962,NM_001142595,NM_001142596	P2RX4	1.30375	-0.230842
138	5036	NM_006191	P2RX7	2.22185	-0.686535
139	5037	NM_002567	P2RY1	1.75743	-0.550024
140	5051	NM_000437,XM_006710669,XM_006710670,XM_011541528,XM_011541529,XM_017001390,XM_017001391,XM_017001392	FURIN	1.58697	0.880277
141	5151	NM_001243137,NM_002605,NM_173454,XM_011521668,XM_017022308,XM_017022309,XM_017022310,XM_017022311,XM_024449946,XM_024449947,XR_001751313	PDE4C	1.0174	0.159679
142	5155	NM_002608,NM_033016	PDE6G	1.54192	-0.405089
143	5164	NM_001199898,NM_001199899,NM_001199900,NM_002611	PDGFA	1.88744	-0.341512
144	5271	NM_001031848,NM_001276490,NM_001348367,NM_001348368,NM_001348369,NM_001348370,NM_001366198,NM_002640,NM_198833,NR_145571	SERPINA1	3.4261	0.507716
145	5298	NM_001198773,NM_001198774,NM_001198775,NM_001330721,NM_001369623,NM_001369624,NM_001369625,NM_001369626,NM_001369628,NM_001369629,NM_002651,XM_011509634,XM_011509635,XM_011509637,XM_017001486,XM_017001487,XM_017001488	PIM1	1.09913	0.829281
146	5338	NM_001243108,NM_002663,XM_005256696,XM_017024764,XR_001752533,XR_001752534,XR_001752535,XR_001752536,XR_001752537,XR_002958023,XR_002958024	PLCD1	1.67135	0.26253
147	5355	NM_002668	PLIN1	2.20477	0.533286
148	5365	NM_001163257,NM_005393	PLSCR1	1.39122	0.116615
149	5372	NM_002676,XM_005261638,XM_011530229,XM_011530230,XM_011530231,XM_011530232,XM_024452251	PLXNA2	1.83966	-0.190374
150	5380	NR_003614	PMM1	1.66878	0.516017
151	5463	NM_001330422,NM_001351088,NM_001368008,NR_026893,NR_147046,NR_147047,NR_147048,NR_147049,NR_147050,NR_147051,NR_147052,NR_160429,NR_160430,XM_017019508,XM_017019510,XM_017019511,XM_017019512,XM_017019513,XM_017019514,XM_017019516,XM_017019517,XM_017019518,XM_017019519,XM_017019529,XM_024449026,XM_024449027,XR_001748774	POU2F2	1.83872	-0.626429
152	5498	NM_000309,NM_001122764,NM_001350128,NM_001350129,NM_001350130,NM_001350131,NM_001365398,NM_001365399,NM_001365400,NM_001365401,XM_005245291,XM_005245295,XM_006711402,XM_006711403,XM_006711404,XM_006711406,XM_011509663,XM_011509664,XM_011509665,XM_011509666,XM_011509667,XM_011509668,XM_011509670,XM_011509671,XM_011509672,XM_011509673,XM_011509674,XM_011509678,XM_011509679,XM_011509681,XM_011509682…	PPIAP7	1.32833	-0.508747
153	5526	NM_006244,XM_011545132,XM_011545133,XM_011545134	PPP2R2B	1.44497	0.13525
154	5551	NM_001083116,NM_005041	NPY4R	4.15389	0.586738
155	5578	NM_002737,XM_017024836,XM_017024837,XM_017024841,XM_024450829,XM_024450830,XR_001752558	PKIB	4.0831	0.269835
156	5607	NM_001206804,NM_002757,NM_145160,XM_011521787,XM_011521788,XM_017022414,XM_024449988,XR_001751355	MAPK10	2.68351	-0.4405
157	5652	NM_002773	PRRG2	1.11211	0.509152
158	5768	NM_001004128,NM_002826	PTK6	1.545	0.799055
159	5880	NM_002872,XM_006724286	RAB27B	1.27171	0.185296
160	5922	NM_001303245,NM_001303246,NM_006506,XM_011513059,XM_017006968,XM_017006969,XM_017006970,XM_017006971,XM_024453691	RARG	1.77937	0.970279
161	5980	NM_001286431,NM_001286432,NM_001372078,NM_002912,XM_011536028,XM_011536029,XM_011536030,XM_011536031,XM_011536032,XM_011536036,XM_017011152,XM_017011153,XM_017011154,XM_017011155,XR_001743550,XR_001743552,XR_001743553,XR_001743554,XR_001743555,XR_001743556,XR_002956293	RELB	1.21041	0.692569
162	6043	NR_002586	RN7SL1	1.14797	-0.843218
163	6045	NM_007212,XM_005245413,XM_011509851,XM_011509852	RNASE1	2.102	0.866641
164	6248	NM_006511	RRAS	1.73165	0.305389
165	6331	NM_000335,NM_001099404,NM_001099405,NM_001160160,NM_001160161,NM_001354701,NM_198056,XM_011533991,XM_017007017	ATXN1	1.01094	0.136157
166	6385	NM_002999,XM_011528977	CCL20	2.75038	0.607645
167	6498	NM_001145097,NM_001145098,NM_001248008,NM_005414,XM_005247721,XM_006713735,XR_001740238	PMEL	1.02668	0.812627
168	6508	NM_001326559,NM_005070,NM_201574,NR_048551,XM_005246790,XM_011511665,XM_011511667	SKIL	1.5204	-0.609724
169	6564	NM_005073	SLC9A1	1.25178	0.791252
170	6574	NM_005415,XM_017004770,XM_017004771,XM_024453052	SLC12A4	1.00321	-0.0467645
171	6601	NM_001130420,NM_001330288,NM_003075,NM_139067,XM_005269102,XM_005269103,XM_005269104,XM_011538693,XM_017019884,XM_017019885,XM_017019886,XM_017019887,XR_002957373,XR_002957374	SLPI	3.40171	0.60313
172	6617	NM_003082	SMPD1	2.13294	0.102394
173	6629	NM_003092,NM_198220	SNCG	2.67878	0.734981
174	6690	NM_001354966,NM_001379610,NM_003122	SP100	1.12038	-0.948994
175	6782	NM_006948	STAT2	1.50202	-0.409391
176	6854	NM_003178,NM_133625,XM_006713311,XM_006713312,XM_006713313,XM_017007087,XR_001740240	SVIL	1.02853	0.706666
177	6921	NM_001204857,NM_001204858,NM_001204859,NM_001204860,NM_001204861,NM_001204862,NM_001204863,NM_001204864,NM_005648,XM_011517580,XM_011517581	TBX2	3.01806	-0.299748
178	7064	NM_003249,XM_011528228,XR_001753748	TGM1	1.42672	0.962896
179	7071	NM_001032282,NM_005655,NR_103759,NR_103760	THBS1	2.70396	0.145358
180	7087	NM_003259,XM_011528229,XM_017027185,XR_001753749	TIMP2	2.68389	0.898076
181	7097	NM_001318787,NM_001318789,NM_001318790,NM_001318791,NM_001318793,NM_001318795,NM_001318796,NM_003264,XM_011532215,XM_011532216,XM_017008573,XM_017008574,XM_017008575,XM_017008576	TLE1	1.4025	0.313659
182	7103	NM_001369760,NM_004616,XM_006719583	TLE4	2.12033	-0.109984
183	7118	gene-TMSB4XP4	TMOD1	2.56612	0.243476
184	7145	NM_001308022,NM_001308023,NM_022648,XM_017004811,XM_017004812,XM_017004813,XM_017004814,XM_017004815,XM_017004816,XM_024453068,XM_024453069,XM_024453070,XM_024453071,XM_024453072,XM_024453073,XM_024453074,XM_024453075,XM_024453076,XM_024453077,XM_024453078,XM_024453079,XM_024453080,XM_024453081,XM_024453082,XM_024453083,XM_024453084	TNFAIP3	2.01186	0.560166
185	7185	NM_001190945,NM_001190947,NM_005658	TPMT	1.15614	0.9867
186	7292	NM_001297562,NM_003326,XM_011509964,XM_017002228,XM_017002229,XM_017002230,XR_001737393,XR_001737394,XR_001737395,XR_002957543,XR_002957545	TUBB2A	1.09765	0.992964
187	7327	NM_001202489,NM_003343,NM_182688,XM_024452132	UBE2B	1.11476	0.387633
188	7371	NM_001363568,NM_012474	UCP3	1.72544	-0.729404
189	7388	NM_001297565,NM_001297566,NM_006004	NR1H2	1.09027	0.715792
190	7461	NM_003388,NM_032421,XR_001744871	TRPV1	1.01753	0.554677
191	7511	NM_001167604,NM_001324128,NM_001324131,NM_001324132,NM_001324133,NM_001324134,NM_001324135,NM_001324136,NM_020383,XM_011540134,XM_017016613,XM_017016614,XM_017016615,XM_024448156	WT1	1.05863	-0.531751
192	7871	NM_001304420,NM_001304421,NM_001304422,NM_001304423,NM_001311178,NM_001311179,NM_001377538,NM_001377539,NM_001377540,NM_001377541,NM_001377542,NM_001377545,NM_001377549,NM_001377551,NM_001377552,NM_001377555,NM_001377557,NM_001377559,NM_001377562,NM_001377921,NM_001377922,NM_001377923,NM_001377924,NM_001377925,NM_001377926,NM_001377927,NM_001377928,NM_007159,NR_165328,XM_005265456,XM_005265458,XM…	MALL	1.44848	0.770401
193	7979	NM_006304,NR_038948,NR_163948,NR_163949,NR_163950,NR_163951,NR_163952,NR_163953,XM_024446934	TFEB	1.32269	-0.326849
194	7991	NM_001356429,NM_006765,NM_178234,XM_011544651,XM_017013861	MAFK	1.26255	0.707218
195	8031	NM_001145260,NM_001145261,NM_001145262,NM_001145263,NM_005437	UBXN8	1.196	-0.676462
196	8312	NM_003502,NM_181050,NR_134879,XM_011522682,XM_011522683,XM_011522684,XM_011522686,XM_017023745,XM_017023746,XM_017023747,XM_017023748,XR_001751996	COLQ	1.45673	0.389817
197	8323	NM_001164615,NM_001164616,NM_001317796,NM_003506,NR_133921	AXIN2	1.31379	0.782185
198	8336	NM_003514	FZD7	1.10645	0.640183
199	8372	NM_001200029,NM_001200030,NM_001200031,NM_001200032,NM_003549	H3C10	2.61407	0.570579
200	8434	NM_001316345,NM_001316346,NM_001316347,NM_001316348,NM_021111,XM_017015207,XM_017015208,XM_017015209,XM_017015210,XM_017015211	BCAR3	1.04686	0.955153
201	8620	NM_001320296,NM_003717	KLF7	4.16488	0.833554
202	8649	NM_001243736,NM_021970,NR_024170	OASL	3.39104	0.465211
203	8795	NM_003842,NM_147187,NR_027140	NAPA	1.09725	0.659731
204	8797	NM_003844	RIOK3	1.21653	0.0961591
205	8829	NM_001024628,NM_001024629,NM_001244972,NM_001244973,NM_001330068,NM_003873,NR_045259,XM_006717521,XM_006717522,XM_006717524,XM_006717525,XM_006717526,XM_011519755,XM_011519756,XM_017016865,XM_017016866	FGF18	2.32836	0.540274
206	8848	NM_001243797,NM_001243798,NM_001243799,NM_006022,NM_183422,XM_005266583,XM_017020810,XM_017020811,XM_024449427,XR_001749705,XR_941690	SOCS2	1.71984	0.522964
207	8851	NM_003885,XM_011525438,XM_017025281	CFLAR	1.53014	0.616439
208	9015	NM_001201536,NM_005681,NM_139352,XM_005273343,XM_006711612,XM_006711613,XM_017002758,XM_017002759,XM_017002760,XR_001737526	ATP6V0E1	1.02936	0.362679
209	9049	NM_001302959,NM_001302960,NM_003977,XM_024448761	CCRL2	1.84823	-0.567807
210	9070	NM_001105214,NM_001261832,NM_001282272,NM_004674,XM_005273682,XM_005273683,XM_006716412,XM_006716413	SLC7A7	1.20213	0.644527
211	9111	NM_004688,XM_005246941,XM_017005247	TBX19	1.60016	0.858306
212	9124	NM_020992,XM_011540330	ATP6V0D1	1.18671	0.702677
213	9129	NM_001350529,NM_004698,NR_146766,NR_146767,NR_146768,NR_146769,XM_011510130,XM_011510131,XM_011510132,XM_017002790,XM_017002791,XR_001737536,XR_001737537,XR_001737540,XR_001737541,XR_002958009,XR_002958010,XR_002958012,XR_241103,XR_921997,XR_921998	SLC16A6	1.11315	0.380283
214	9253	NM_001289979,NM_001289980,NM_004756	IL32	1.73409	0.877428
215	9258	NM_004225,XM_011543852,XM_024447330	GCNT3	2.19495	-0.130036
216	9261	NM_004759,NM_032960,XM_005273353,XM_017002810	DHRS3	1.48974	0.166408
217	9262	NM_004226,XM_011512168,XM_011512169,XM_011512170,XM_011512171	RPS6KA5	1.67524	0.164138
218	9325	NM_001321924,NM_016213,NR_135855	KLF4	1.8592	0.307607
219	9397	NM_001308295,NM_004808,XM_005252642,XM_006717539,XM_017016947,XM_017016948,XM_017016949,XM_017016950,XM_017016951,XM_024448261,XM_024448262	NRXN2	4.44867	-0.620068
220	9555	NM_001040158,NM_004893,NM_138609,NM_138610,XM_005272132,XM_005272134,XM_005272135,XM_011543729,XM_011543730,XM_011543731,XM_011543732,XM_011543733,XM_011543734,XM_011543735,XM_017010067,XM_017010068,XM_024446263,XM_024446264,XR_001742353,XR_001742354,XR_001742355,XR_001742356,XR_001742357,XR_001742358,XR_001742359,XR_948306,XR_948307,XR_948308,XR_948309,XR_948310,XR_948311	NRG2	1.02192	0.725679
221	9559	NM_001035260,NM_001318944,NM_001318945,NM_001318946,NM_004896	CXCL14	2.75973	0.178565
222	9619	NM_004915,NM_016818,NM_207174,NM_207627,NM_207628,NM_207629,XM_011529806,XM_011529807,XM_024452141	VPS9D1	1.59399	-0.898001
223	9647	NM_014634,XM_011530556,XM_017029108	ISG15	2.3523	0.352968
224	9685	NM_001195555,NM_001195556,NM_014666,XM_011534701,XM_017010087,XM_017010088	KIAA0040	1.3459	0.86933
225	9732	NM_001363540,NM_014705,XM_006716189,XM_017012819,XM_017012820,XM_017012821,XM_017012822,XM_017012823,XM_017012824,XM_017012825,XM_024447006	GPRIN2	1.89191	-0.660485
226	9767	NM_001077445,NM_014735	STARD8	1.42485	0.152683
227	9775	NM_014740,XM_011525522	KIAA0513	1.05653	-0.743582
228	9777	NM_001363731,NM_014742,XM_017028154,XM_017028155,XM_017028156,XM_017028157,XM_017028158,XM_017028159,XM_017028160,XM_017028161	SUSD6	1.74208	-0.404195
229	9801	NM_014763	MTSS1	1.01531	0.380994
230	9853	NM_001135999,NM_001330740,NM_014806,NR_052015	PLEKHM1	1.18874	0.871698
231	9854	NM_001290474,NM_001382611,NM_001382612,NM_001382613,NM_014807,XM_006718948,XM_011543076,XM_017018626,XM_017018627,XM_017018628,XR_001748053,XR_001748054	HEPH	2.25096	-0.0259128
232	9856	NM_001168374,NM_001168375,NM_001168376,NM_001168377,NM_001252328,NM_001350403,NM_001350404,NM_001350405,NM_001350406,NM_001350407,NM_001350408,NM_001350409,NM_001350410,NM_014809,XM_011515026,XM_017011541,XM_017011542,XM_017011544,XM_017011546,XM_017011547,XM_017011550,XM_017011551,XR_001743779,XR_001743780	GAB2	1.25856	-0.354916
233	9961	NM_001293204,NM_001293205,NM_005115,NM_017458	GFPT2	2.04944	0.00749883
234	9975	NM_001145425,NM_005126,NR_110524,XM_006713451	MVP	1.86677	0.71391
235	9997	NM_001169109,NM_001169110,NM_001169111,NM_005138	REC8	2.58371	-0.566308
236	10057	NM_001023587,NM_001320032,NM_005688,NR_135125,XM_005247058,XM_005247059,XM_011512314,XM_011512315,XM_017005492,XM_017005493,XM_017005494,XM_024453286	TOM1	1.19379	0.621126
237	10101	NM_001284501,NM_001284502,NM_012225,NR_104318,XM_005255027,XM_005255030,XM_011522338,XM_017022831,XM_017022832,XM_024450135	UST	1.28918	-0.819653
238	10112	NM_005733	TSPAN2	1.51265	0.447281
239	10116	NM_015322	TSPAN1	2.97327	0.845417
240	10126	NM_005740	SGK2	2.22468	0.698461
241	10147	NM_001017392,NM_001321697,NM_001321698,NM_001321699,NM_001352071,NM_014884,NR_147913,NR_147914,NR_147915,XM_024451307,XM_024451308,XR_001753573,XR_001753574,XR_001753575,XR_001753576,XR_001753577,XR_001753580,XR_002958235,XR_002958236,XR_002958237,XR_002958238,XR_002958239,XR_430120,XR_430122,XR_430124,XR_936137,XR_936138,XR_936139,XR_936140,XR_936141,XR_936142,XR_936143,XR_936144	OPTN	1.37022	-0.168347
242	10171	NM_001286699,NM_001286700,NM_001286701,NM_005772,XM_006716715,XM_011517673,XM_017014176	PDZK1IP1	3.63414	-0.371056
243	10237	NM_001278784,NM_005827,XM_005256929,XM_006721632,XM_011524179,XM_011524180	GPA33	1.20172	-0.0984573
244	10273	NM_001293197,NM_005861	CNKSR1	1.48498	0.796078
245	10329	NM_001278237,NM_014254,XM_005268562,XM_005268563,XM_017018686,XM_017018687,XR_001748549	TCIRG1	1.12233	-0.875287
246	10336	NM_001317836,NM_006315	B3GALT5	1.4517	0.221701
247	10342	NM_001007565,NM_001195478,NM_001195479,NM_006070,XM_005247066,XM_006713472,XM_011512334,XM_017005527	TNIP1	1.34757	0.605728
248	10384	NM_001242803,NM_006994,NM_197974	KLF2	4.39737	0.509374
249	10388	NM_014258,XM_011528487,XM_011528488,XM_011528489,XM_011528490,XM_011528493,XM_017027586,XM_017027587,XM_017027588,XM_017027589,XM_017027590,XM_017027591,XM_017027592	CITED2	1.7651	0.998536
250	10392	NM_001354849,NM_006092,NR_149002,XM_005249568,XM_005249572,XM_005249576,XM_006715633,XM_011515079,XM_011515080,XM_011515081,XM_011515083,XM_011515084,XM_011515085,XM_011515087,XM_011515088,XM_017011674,XR_001744529,XR_001744530,XR_002956406,XR_926908,XR_926909,XR_926910	IRF9	2.8938	-0.730616
251	10410	NM_021034,NR_049759	DLC1	3.28819	-0.504362
252	10424	NM_006320,XM_011531533	RAPGEF3	1.4882	-0.955644
253	10474	NM_001278270,NM_006354,NM_133480,NR_103488	MERTK	1.98719	0.0587157
254	10486	NM_001363533,NM_001363534,NM_006366	TRIM38	1.04514	0.00920869
255	10497	NM_001330653,NM_001371186,NM_001371187,NM_001371188,NM_001371189,NM_006377,XM_011517682,XM_011517683,XM_011517686,XM_017014192	CAP2	1.41763	-0.988675
256	10521	NM_001098504,NM_006386	SEMA6C	1.09434	-0.108841
257	10621	NM_001282526,NM_006466,NR_104209,XM_011529141,XM_017027596,XR_937031	ST6GALNAC2	1.34328	0.392924
258	10623	NM_001303456,NM_006468,XM_005272927,XM_005272928,XM_011509078,XR_001736925,XR_001736926,XR_002958232,XR_002958234,XR_921720,XR_921721,XR_921722,XR_921723	TRIM3	1.18314	0.115875
259	10650	NM_001142405,NM_001142406,NM_006553,XM_024451075,XM_024451076	RASL10A	2.05055	0.812325
260	10713	NM_001256725,NM_001256726,NM_001256727,NM_001256728,NM_006590,NR_046347,XM_006711922,XM_006711923,XM_011532487,XM_011532488,XM_017003182,XR_001738593,XR_939652,XR_939653	AVIL	3.09152	-0.137447
261	10758	NM_001164281,NM_001164283,NM_147200,NM_147686	STAG3	2.50876	-0.322112
262	10845	NM_006660,NR_133680,XM_011521164,XR_931743	CPLX2	3.1971	0.304148
263	10855	NM_001098540,NM_001166498,NM_001199830,NM_006665	OR7E14P	1.016	0.20341
264	10906	NM_001143906,NM_006700	MMP24	1.2531	-0.0364938
265	10939	NM_006796,XM_011525601	SMPDL3A	3.32145	0.703185
266	10971	NM_006826	PNRC1	1.15509	0.660683
267	10994	NM_006844,XM_005259717,XM_011527651,XM_024451330	RAB32	2.22142	0.00745882
268	11079	NM_007033	DEPP1	1.90766	0.243763
269	11094	NM_001135775,NM_001242369,NM_001242370,NM_017586,XM_011518181,XM_011518182,XM_011518184,XM_011518185,XM_011518186,XM_024447398	TRIM31	1.03653	0.615839
270	11147	NR_027404,NR_168346,NR_168347,NR_168348,NR_168349,NR_168350,NR_168351,NR_168352	CDC42EP1	1.90466	-0.678471
271	11157	NM_007080,XM_017007672,XM_017007673,XR_001741098,XR_001741099,XR_001741100	DMC1	1.15728	-0.0144278
272	11158	NM_001003789,NM_001130919,NM_001130920,NM_001130921,NM_001130922,NM_001130923,NM_001350003,NM_001350004,NM_001350005,NM_001350006,NM_001350007,NM_001350008,NM_001350009,NM_001350010,NM_001350011,NM_001350012,NM_001350013,NM_001350014,NM_001350015,NM_001350016,NM_001350017,NM_007081,XM_017028543,XM_017028544,XM_017028546,XM_017028547,XM_017028551,XM_017028552,XM_017028555,XM_017028556,XM_017028559…	PLAAT3	1.55371	0.173696
273	11161	NM_007176	HHLA2	3.97788	0.358467
274	11163	NM_001301022,NM_001301023,NM_001301024,NM_019094,NM_199040,XM_011537794,XM_011537795,XM_011537796	WDR45	1.43749	0.552966
275	11164	NM_001321647,NM_001321648,NM_014142	FICD	1.05195	0.40851
276	11180	NM_001320546,NM_001320547,NM_018031	NUDT4	2.11192	0.745662
277	11196	NM_007190,NR_037771,XM_005269469,XM_005269470,XM_017015610,XR_002956945,XR_246061	TREH	2.10138	0.824243
278	11328	NM_001284341,NM_001284343,NM_007270,XM_011515115	SLCO2B1	1.2019	-0.213064
279	11340	NM_181503,XM_006719763,XR_429212,XR_941480	STK38	1.07442	0.159602
280	22820	NM_016128,XM_011512549	SYNPO	2.52035	-0.68786
281	22828	NM_001286188,NM_001286189,NM_001286194,NM_001286199,NM_014892	MRAS	4.06628	-0.00768935
282	22864	NM_001330121,NM_001330122,NM_001330123,NM_001351204,NM_001351205,NM_001351206,NM_001351207,NM_001351208,NM_001351209,NM_001351211,NM_001351212,NM_001351213,NM_001351214,NM_001351215,NM_001351216,NM_001351217,NM_001351218,NM_014925,XM_011538031,XM_011538033,XM_011538035,XM_011538036,XM_011538037,XM_011538038,XM_011538039,XM_011538040,XM_011538042,XM_017018998,XM_017018999,XM_017019000,XM_017019002…	CPEB3	1.03734	-0.318933
283	22894	NM_001128226,NM_001322348,NM_001322349,NM_014953	ANKRD6	1.63783	-0.00845201
284	22901	NM_001267727,NM_001352899,NM_001352900,NM_001352901,NM_001352902,NM_001352903,NM_001352904,NM_001352905,NM_001352906,NM_001352907,NM_001352909,NM_001352910,NM_014960,XM_011524536,XM_011524537,XM_011524546,XM_017024360,XM_017024365,XM_017024368,XM_024450658	ABLIM3	2.51124	-0.0772212
285	22909	NM_001146094,NM_001146095,NM_001146096,NM_014967,XM_005254232,XM_005254234,XM_005254235,XM_011521370,XM_011521371,XM_011521372,XM_017022012,XM_017022013,XM_024449874,XR_001751149,XR_001751151	DENND3	2.68906	0.804457
286	22955	NM_001031694,NM_001172218,NM_001172219,NM_001172220,NM_001172221,NM_001172222,NM_001350667,NM_001350668,NM_012236,NR_135092,XM_006710462,XM_006710464,XM_011541032,XM_011541033,XM_011541034,XM_011541035,XM_011541036,XM_011541039,XM_011541040,XM_011541043,XM_011541044,XM_017000698,XM_017000699,XM_017000700,XM_017000702,XM_017000703,XM_017000708,XM_017000711,XM_017000712,XM_017000713,XM_024454203,XM…	ELL2	1.18411	0.483595
287	23013	NM_015001	TTC39A	1.45352	0.0601282
288	23475	NM_001318249,NM_001318250,NM_014298,NR_134536,XM_005255223,XM_017023101	ABCA5	3.06972	0.199055
289	23512	NM_001321207,NM_015355,XM_006721794,XM_017024409,XR_001752462	DAAM2	3.4127	0.0582302
290	23542	NM_012324,XM_011530679,XM_011530680,XM_011530681	ARHGAP45	1.4697	0.687786
291	23548	NM_012382,XM_011514003	CLCF1	1.44674	-0.374236
292	23567	NM_001308213,NM_001308214,NM_001308215,NM_001308216,NM_001308218,NM_001308219,NM_001308221,NM_001308223,NM_001363713,NM_012279,NR_131773,NR_131774,XM_005265860,XM_005265864,XM_011534493,XM_011534494,XM_011534495,XM_011534496,XM_011534497,XM_017009295,XM_017009296,XM_017009297,XM_017009298,XM_017009299,XM_017009300,XM_017009301,XM_017009302,XM_017009303,XR_427802,XR_941096	TSPAN12	3.61977	0.625854
293	23582	NM_012142,NR_027513,NR_027514,NR_045998,NR_045999,XM_006720448,XM_024449882,XR_001751188,XR_429445	WBP2	1.13767	0.23454
294	23587	NM_015362,NM_203413,NM_203414,NM_203415,NR_145515,XM_011523779	DDAH2	1.28937	0.164658
295	23597	NM_001033583,NM_001037171,NM_001330259	DDX58	1.60412	-0.446516
296	23600	NM_001167595,NM_014324,NM_203382	KLHDC2	1.1464	-0.222612
297	23625	NM_001098784,NM_001098785,NM_152832	DAPK2	1.60589	-0.0216152
298	23708	NM_018094	PLA2G15	1.09136	0.865217
299	24138	NM_012420	MAFF	2.44051	0.601995
300	24145	NM_015368,XM_011542734,XM_017017464	APOL2	1.48019	-0.77935
301	25865	NM_001079880,NM_001079881,NM_001079882,NM_016457,XM_005258716	PARM1	1.53868	-0.215138
302	26005	NM_001286577,NM_015531,XM_011544904,XM_011544905,XM_017017510,XM_017017511,XM_017017512,XM_017017513,XM_017017514,XM_017017515,XM_017017516,XR_001747826,XR_001747827,XR_001747828,XR_949871	TSKU	1.07426	0.722725
303	26043	NM_015562,XM_011512670,XM_011512671	LRP10	1.14422	-0.203159
304	26233	NM_012162,NM_024555	PTPN22	1.70789	-0.803879
305	26472	NM_138689	GALNT8	1.50876	-0.826016
306	26996	NM_014373,XM_005247346,XM_005247347,XM_017006161,XM_024453449,XM_024453450,XM_024453451	HBP1	2.23999	0.0389248
307	27095	NM_001270894,NM_001270895,NM_001270896,NM_001270897,NM_014408,NR_073097,NR_073098	LAMP3	2.41028	-0.47439
308	27143	NM_014431,XM_011539637,XM_011539638,XM_017016072,XR_001747093,XR_945675	SDCBP2	6.53639	0.762876
309	27235	NM_001358921,NM_015697	NAAA	1.13674	0.242112
310	27315	NM_001145438,NM_001256235,NM_001256236,NM_001256237,NM_001256238,NM_001256239,NM_001256240,NM_001283038,NM_001283039,NM_001283040,NM_001346397,NM_001346398,NM_001346399,NM_001346400,NM_001346401,NM_001346402,NM_001346403,NM_001346404,NM_001346405,NM_014489,NR_027016,NR_027017,NR_027018,NR_045923,NR_045925,NR_045926,NR_045927,NR_045929,NR_104270,NR_104271,NR_104272,NR_144427,NR_144428,NR_144429,NR…	RND1	1.91164	0.675526
311	27330	NM_001330512,NM_014496,XM_011530917,XM_011530919,XM_011530920,XM_017029423,XM_017029424,XM_017029425,XM_017029426	DHDH	1.57755	0.786388
312	29760	NM_001114094,NM_001258440,NM_001258441,NM_001258442,NM_013314,NR_047680,NR_047681,NR_047682,NR_047683	ORMDL2	1.39035	0.96886
313	29903	NM_001370467,NM_001370468,NM_001370469,NM_001370470,NM_001370471,NM_013301	ZDHHC1	1.22601	0.590023
314	30817	NM_001271052,NM_013447,XM_011527948,XM_011527949,XM_011527951,XM_011527952,XM_011527953,XM_011527954,XM_011527955,XM_017026726,XM_017026727,XR_001753674,XR_001753675,XR_936173,XR_936174	SCHIP1	1.05545	-0.819532
315	30844	NM_139265	SLC2A8	1.04968	0.793052
316	49856	NM_017818,XM_005244754,XM_017001387,XR_946661	SH3KBP1	1.27496	0.86348
317	50484	NM_001172477,NM_001172478,NM_015713	SLC40A1	1.82097	-0.758798
318	50488	NM_001024937,NM_001321236,NM_015716,NM_153827,NM_170663,XM_006721531,XM_006721532,XM_006721536,XM_011523906,XM_017024704,XM_017024705,XM_017024706,XM_017024707,XM_017024708,XR_001752522	ST6GALNAC6	1.23714	-0.737942
319	50717	NM_015726,NR_028103,NR_028104,NR_028105,NR_028106	TAX1BP3	1.49487	0.50059
320	50854	NR_160945,NR_160946,NR_160947,NR_160948,NR_160949,NR_160950,NR_160951,NR_160952,NR_160953	PPP1R14BP1	1.258	0.680201
321	50940	NM_001077196,NM_001077197,NM_001077358,NM_016953	PNPLA8	1.01518	0.666657
322	51014	NM_181836	VILL	1.18503	-0.0751267
323	51124	NM_016097	ABHD5	1.3342	0.547262
324	51185	NM_001173482,NM_016302,XM_005265202,XM_011533791,XM_011533793,XM_011533794,XM_024453551,XR_940448	CERCAM	3.75956	0.662079
325	51226	NM_016429,XM_011524874,XR_002958017,XR_934471,XR_934472,XR_934473,XR_934474	LEF1	1.03894	0.859735
326	51239	NM_016466	HERC5	2.35814	-0.446778
327	51271	NM_001171201,NM_001171202,NM_001171203,NM_001171204,NM_016525,NR_033243,XM_006716779,XM_011517898,XM_011517899,XM_011517900,XM_017014801,XM_017014802,XR_002956792	DRICH1	3.07323	-0.797857
328	51291	NM_001288998,NM_001288999,NM_016573,XM_005259927,XM_011528048,XM_017026861,XM_017026862	MARCHF2	1.24624	0.578451
329	51466	NM_001330221,NM_016337,XM_005267749,XM_011536828,XM_017021363,XR_001750355,XR_001750356,XR_001750357,XR_001750359,XR_001750360,XR_001750361,XR_001750362,XR_001750363,XR_001750364,XR_001750366,XR_001750367,XR_002957557	BIN2	1.19761	-0.956187
330	51523	NM_001317199,NM_001317200,NM_001317201,NM_001317202,NM_001317203,NM_001317204,NM_001317205,NM_001317206,NM_001317207,NM_001317208,NM_001317209,NM_001317210,NM_001317211,NM_016463	LIMA1	1.42473	0.637296
331	51691	NM_016200	YPEL5	1.64725	0.991425
332	51728	NM_016310	TPPP3	1.87197	0.0611703
333	51752	NM_001040458,NM_001198541,NM_001349244,NM_016442,XM_005272015,XM_005272016,XM_011543480,XM_011543481,XM_011543484,XM_011543485,XM_011543486,XM_017009581,XM_017009583,XM_024446113,XR_001742119	HECA	2.18486	0.821564
334	53358	NM_016848,XM_011518785,XM_011518786,XM_017014809,XM_017014810	SYT17	2.60665	0.367271
335	53373	NM_001143819,NM_001301214,NM_001351346,NM_001351347,NM_017901,XM_011538490,XM_011538492,XM_011538493,XM_017019480,XM_017019482,XR_001748765,XR_001748766,XR_001748767	INPP5K	1.79657	0.617686
336	53918	NM_015946	ZFYVE1	1.08979	0.0743586
337	54029	gene-RPL23AP4	BCO1	1.60258	-0.98748
338	54101	NM_020639	DUOX1	2.70562	0.790696
339	54102	NM_001317009,NM_053277,XM_017028406	RAB4B	1.13863	0.612142
340	54148	NM_017446,NM_080794,XM_006724026,XM_011529651	A4GALT	1.93979	0.80455
341	54467	NM_019004	NLGN3	1.68862	0.201132
342	54469	NM_001242911,NM_001242912,NM_001242913,NM_001242914,NM_001242915,NM_001242916,NM_001242917,NM_001242918,NM_001242919,NM_019006,XM_011521684,XM_024449955,XM_024449956,XM_024449957,XM_024449958,XM_024449959,XM_024449960,XM_024449961,XM_024449962,XM_024449963	TAS2R5	1.14138	0.224621
343	54475	NM_001014445,NM_018096,XM_017024777	SH3TC1	2.02589	0.244163
344	54498	NM_001270691,NM_175839,NM_175840,NM_175841,NM_175842,XM_011529261	RETREG1	1.39817	-0.550631
345	54554	NM_019069	ADAMTSL4	2.54927	-0.402009
346	54622	NM_019087,XM_011543498,XM_011543499,XM_011543500,XM_017009598	RNF186	2.16704	0.0186001
347	54663	NM_001307977,NM_001369447,NM_001369448,NM_001369449,NM_001369450,NM_001369451,NM_001369453,NM_018093,NR_161381	EPB41L4B	1.22394	0.703916
348	54762	NM_001172105,NM_017577,XM_005247546,XM_005247547,XM_011512930,XM_011512931,XM_017006646,XM_017006647,XM_017006648,XM_017006649	GTPBP2	1.46831	0.699729
349	54811	NM_001130031,NM_001130032,NM_001300885,NM_017656,XM_005259941,XM_005259944,XM_005259951,XM_005259952,XM_011528100,XM_011528102,XM_017026898,XM_017026899	GRAMD1C	2.47852	-0.777431
350	55013	NM_017918,XM_006714246	HCFC1R1	1.14793	0.0488969
351	55039	NM_017956	HERC6	2.17412	-0.538168
352	55143	NM_001256875,NM_018101	ANO1	1.47705	0.442339
353	55224	NM_001297760,NM_001297761,NM_001297762,NM_018208,XM_011509714,XM_011509715,XM_017001632,XM_024448127	EVA1B	3.08682	0.12455
354	55501	NM_001243794,NM_001243795,NM_018641,XM_011515443,XM_011515444,XR_002956463	STYK1	2.65572	-0.28576
355	55568	NM_198321	CHST12	1.20285	0.761622
356	55582	NM_001271927,NM_001271928,NM_001354069,NM_001354070,NM_001354071,NM_017576,XM_011518848,XM_011518849,XM_011518850,XM_011518854,XM_011518856,XM_011518857,XM_017014900,XM_017014901,XM_017014902,XM_017014903,XM_017014904,XM_017014905,XM_017014906,XM_017014907,XM_017014908,XM_017014909,XM_017014911,XM_017014912,XM_017014914,XM_017014916,XM_024447608,XM_024447609,XM_024447610,XR_002956796	SMPD3	1.90606	-0.817149
357	55588	NM_001317770,NM_017592,NR_133915	TRIM36	1.15811	0.487278
358	55610	NM_001257998,NM_017667,NM_024553,XM_011516395,XM_011516396,XM_017012412,XM_024446826,XR_001744835	DNAH3	1.42973	0.982668
359	55615	NM_001017528,NM_001017529,NM_001017530,NM_001198721,NM_015366,NM_181333	NAGK	1.43854	0.323398
360	55631	NM_017768,XM_005271013,XM_011541763,XM_017001695,XM_017001696	TENT5A	1.17871	0.562129
361	55650	NM_001202554,NM_001374478,NM_001374480,NM_001374481,NM_001374482,NM_001374483,NM_001374484,NM_001374485,NM_001374486,NM_017837,NR_164651,NR_164652	ASAP3	1.30451	-0.21469
362	55652	NM_017842,XM_005269016,XM_017019612,XM_017019614,XM_017019617,XM_024449045,XM_024449046	STAP2	1.08854	0.15407
363	55671	NM_001284280,NM_001284281,NM_001366432,NR_158976,XM_005267842,XR_001750421,XR_002957560,XR_002957561,XR_943491	FLVCR2	1.82385	0.456589
364	55687	NM_001282782,NM_001282783,NM_001282784,NM_001282785,NM_018006,NR_104240,NR_104241,XM_005261678,XM_005261681,XM_011530271,XM_011530272,XM_011530273,XM_011530274,XM_011530275,XM_024452260,XR_001755261,XR_001755262	TMEM127	1.20568	0.931761
365	55723	NM_018154	FRMD4A	1.24211	-0.639705
366	55744	NM_001321197,NM_001321198,NM_001321199,NM_001321200,NM_001321201,NM_001321202,NM_001321203,NM_001321204,NM_001321205,NM_001350924,NM_001350925,NM_001350926,NM_001350927,NM_001350928,NM_001371307,NM_001371308,NM_001371309,NM_001371310,NM_001371311,NM_001371312,NM_001371313,NM_001371314,NM_001371315,NM_001371316,NM_001371317,NM_001371318,NM_018224,NR_047701,NR_135580,NR_135581,NR_135582,NR_135583,N…	DOK4	1.02453	0.248463
367	55795	NM_001127202,NM_001127203,NM_001258213,NM_001320655,NM_001320656,NM_001320657,NM_001320659,NM_001320660,NM_001353091,NM_001353092,NM_001353093,NM_001353094,NM_001353095,NM_018386,XM_005268325,XM_017020664,XM_017020665,XM_017020667,XM_017020668,XM_017020669,XM_017020670,XM_017020672,XR_001749631	INAVA	1.4262	0.96215
368	55796	NM_001170701,NM_001170702,NM_001170703,NM_001170704,NM_018388,NM_133486,XM_005262431,XM_005262434,XM_005262436,XM_005262437,XM_005262438,XM_005262439,XM_005262440,XM_005262441,XM_005262442,XM_011531364,XM_017029633,XM_017029636,XM_017029638,XM_017029639,XM_024452401,XM_024452402,XM_024452403,XM_024452404	H2AJ	1.28645	0.439337
369	55802	NM_001290204,NM_001290205,NM_001290206,NM_001290207,NM_018403	ZNF83	1.1068	0.506424
370	55858	NM_018475,NR_073070,XM_011534394,XM_017008412,XR_001741287	PAG1	1.46261	0.0229073
371	56477	NM_001301873,NM_001301874,NM_001301875,NM_148672,XR_241706,XR_427660,XR_925633	STK31	1.01089	0.563557
372	56605	NM_019891,XM_017001834,XM_024448449	FAM214A	1.80971	0.865545
373	56920	NM_020163,XM_024453642	CELF4	1.16913	-0.630454
374	56937	NM_001255976,NM_020182,NM_199169,NM_199170,NM_199171	AGPAT4	1.65704	0.333221
375	56948	NM_001290292,NM_001290293,NM_001308075,NM_020195,XM_011536975	MAP3K7CL	1.09164	-0.254366
376	56987	NM_001142568,NM_001276286,NM_020235,XM_005247642,XM_005247643,XM_005247644,XM_011513000,XM_011513001,XM_011513004,XM_017006881,XM_017006882,XM_024453644,XM_024453645,XM_024453646,XM_024453647,XM_024453648,XM_024453649,XM_024453650,XM_024453651,XM_024453652,XM_024453653,XM_024453654,XM_024453655,XM_024453656,XM_024453657,XM_024453658,XM_024453659,XM_024453660,XM_024453661,XM_024453662,XM_024453663…	OLFML3	3.44237	0.168273
377	57019	NM_001308347,NM_001308358,NM_020313	CEACAM19	1.04936	0.140757
378	57110	NM_001366112,NM_020386,XM_011513034,XM_011513035	RSRP1	1.02934	-0.0537149
379	57167	NM_001318031,NM_020436,XM_005260467,XM_011528921,XM_011528922	LPAR5	1.09929	-0.141727
380	57210	NM_001080431,NM_001286646,NM_001286648,XM_011517170,XM_011517171,XM_011517172,XM_011517173,XM_011517174,XM_011517176,XM_011517177,XM_011517178,XM_011517179,XM_017013648,XM_017013649,XM_017013650	JPH2	2.48384	0.286696
381	57217	NM_001288951,NM_001288953,NM_001288955,NM_020458,XM_005264439,XM_011532998,XM_011532999,XM_011533000,XM_011533001,XM_017004524,XM_017004525,XM_017004526,XM_017004529,XM_024453013,XR_001738853,XR_001738854	ZNFX1	1.13331	0.753798
382	57336	NM_001346167,NM_001346168,NM_001346169,NM_001346170,NM_001346171,NM_020653,XM_011523968	MCOLN1	1.20101	0.204456
383	57418	NM_001372085,NM_001372086,NM_024100	SMAGP	1.03164	0.680928
384	57455	NM_020695,XM_011528144,XM_011528146,XM_017027028,XM_017027029,XM_017027030,XR_001753723,XR_001753724,XR_001753725,XR_001753727,XR_002958339	PBXIP1	1.16126	0.000582864
385	57494	NM_001297776,NM_001352267,NM_001352268,NM_001352269,NM_001352270,NM_001352271,NM_020734,NR_123740,NR_147945,NR_147946,NR_147947,NR_147948,NR_147949,NR_147950,XM_011520790,XM_017019683,XM_017019684,XM_017019685,XM_017019686,XM_017019687,XM_024449085,XM_024449086,XM_024449087,XM_024449088,XM_024449089,XM_024449090,XM_024449091,XM_024449092,XM_024449093,XM_024449094,XM_024449095	TMCC3	1.37189	0.836618
386	57521	NM_001163034,NM_020761	PLEKHG1	2.15668	0.393669
387	57542	NM_020782,XM_017019698,XR_931314,XR_931315	MTUS1	1.22539	0.347758
388	57553	NM_001122731,NM_001136004,NM_015241	HECW2	1.54047	-0.737843
389	57608	NM_001350001,NM_001350021,NM_001350022,NM_020848	CARNS1	1.18407	0.629614
390	57673	NM_001080450,NM_001367314,XM_005267080,XM_011536005	SH3RF1	1.10715	0.912545
391	57697	NM_001308133,NM_001308134,NM_020937,XM_011537034,XM_011537035,XM_011537037,XM_017021523,XM_017021524,XM_017021525,XM_017021526,XM_017021527,XR_001750470,XR_001750471,XR_001750472	CALCOCO1	2.45232	0.839593
392	58491	NM_001370214,NM_001370215,NM_021216	POLD4	1.36846	-0.546765
393	58512	NM_001080418,XM_011541879,XM_011541880	CXCL16	1.56751	0.781305
394	58513	NM_001258374,NM_001258375,NM_001258376,NM_021235,NR_047665,NR_047666,XM_017027086,XM_017027087,XM_017027088,XM_017027089,XM_017027090,XM_017027091,XM_017027092	SQOR	1.9875	-0.175874
395	60343	NM_001171132,NM_001171133,NM_001171134,NM_001282311,NM_001282312,NM_001363822,NM_021806,XM_005274716,XM_005277879,XM_006724832,XM_006724833,XM_017029700,XM_017029701,XM_017029702,XM_024452415,XM_024452416,XM_024452418,XM_024452419,XM_024452420,XR_002958798,XR_002958799,XR_002958800,XR_002958801,XR_002958802,XR_002958803	IL22RA1	1.60516	0.455712
396	60481	NM_001242828,NM_001242830,NM_001242831,NM_001301856,NM_021814	NTN4	2.0167	0.531835
397	60485	NM_021818,XM_011537057,XM_017021568	CACNG8	1.12704	0.626348
398	63926	NM_001303472,NM_022096,NM_198798,XM_005260792	SLC22A23	1.25886	0.362426
399	64130	NM_001308419,NM_022165,XM_006723323,XM_017027131,XR_243950	C19orf33	1.77117	0.590124
400	64207	NM_024496	NPFFR1	2.21093	0.904766
401	64219	NM_001032396,NM_001382775,NM_001382776,NM_022368,NM_145119	VSIR	1.7638	-0.086072
402	64282	NM_001040284,NM_001040285,NM_001365323,NM_001365324,XM_005256093,XM_011523275,XM_011523276,XM_011523278	LIN7B	1.38229	0.488256
403	64285	NM_022450,XM_005255494,XM_005255498,XM_006720921,XM_017023556,XM_017023557,XM_017023558	IFIH1	1.0748	-0.283115
404	64400	NM_001012398,NM_001308325,NM_022476,XM_005256095,XM_005256096,XM_005256097,XM_005256098,XM_017023564,XM_017023565,XM_017023566	PDLIM2	1.22118	0.0619039
405	64410	NM_022480	ARHGEF28	1.55042	0.783632
406	64746	NM_022735	TTC31	1.06322	0.828427
407	64766	NM_001256121,NM_022753,NR_135106,NR_135107,XM_011541961,XM_011541962,XM_011541963,XM_017002098,XM_024449175,XM_024449176,XM_024449177,XR_001737363,XR_001737364,XR_001737365,XR_946740	CSRNP1	1.70867	0.9254
408	64780	NM_001159291,NM_001286613,NM_022765	MFSD1	1.09844	-0.457859
409	64792	NM_001130820,NM_001130821,NM_001130822,NM_001287525,NM_001287526,NM_022777	PARP12	1.26766	-0.20008
410	64843	NM_145805	FNDC3B	1.32815	0.744739
411	64847	NM_001258372,NM_001258373,NM_022827	MICAL1	1.17191	-0.14829
412	64960	NM_031280	NIBAN2	1.15695	0.941049
413	64981	NM_001382342,NM_001382343,NM_023937	PCDH20	3.68956	0.625236
414	65005	NM_001300733,NM_031420,NR_125331,XR_921910	LPIN3	1.08665	0.834511
415	78994	NM_001320464,NM_024031	GRAMD2B	1.74506	0.854334
416	79008	NM_024044,NM_178044	CYP4F12	1.87735	0.337907
417	79169	NM_024319,NR_130975	DHX58	1.25086	-0.962809
418	79415	NM_001033046,NM_001100407,NM_001100408,NM_001193653,NM_001193654,NM_001193655,NM_001193657,NR_036514,NR_036516,NR_036517,NR_036518,NR_036519,XM_006722293,XM_011523606,XM_017025073,XM_017025074,XM_017025076,XM_017025077,XM_017025078	PRR15L	1.06648	-0.40918
419	79576	NM_024528,XM_017029842	MMEL1	1.96964	0.230938
420	79603	NM_024552,XM_011528290,XM_011528291,XM_011528292,XM_011528293,XM_011528294,XM_011528295,XM_017027303,XM_017027304,XM_017027305,XM_024451719,XR_001753762,XR_002958360	OR2A4	1.07273	0.368499
421	79616	NM_001308173,NM_024565,NR_131769,XM_006714917,XM_011534646,XM_011534647,XM_017009847,XM_017009848,XR_427810,XR_427811	EPS8L3	1.02915	0.652912
422	79618	NM_001135726,NM_001324382,NM_001324383,NM_001324384,NM_001324385,NM_001324386,NM_001324387,NM_001324388,NM_001324389,NM_001324390,NM_001324391,NM_001324392,NM_001324393,NM_001324394,NM_001324395,NM_001330498,NM_024567,NR_136757,NR_136758,XM_005273641,XM_006716398,XM_011544642,XM_017013823,XM_017013824,XM_017013825,XM_024447269,XR_001745588,XR_001745589,XR_001745590,XR_001745591,XR_001745592,XR_00…	ABHD8	1.39664	0.884192
423	79694	NM_024641,XM_005267147	PPP1R3B	1.15302	-0.155728
424	79783	NM_001193311,NM_001193312,NM_001193313,NM_024728,XM_006715775,XM_011515525,XM_011515526,XM_011515527,XM_011515528,XM_011515529,XM_011515530,XM_017012621,XM_017012622	TBC1D17	1.14135	0.946034
425	79850	NM_001318006,NM_001318007,NM_001318008,NM_024792	NIPAL2	1.38748	0.942859
426	79873	NM_024815,XM_011544650	TMC5	1.66419	0.557187
427	79885	NM_001136041,NM_001330636,NM_024827,XM_005265491,XM_006713338,XM_011534131,XM_011534132,XM_011534135,XM_017007234,XM_024453761,XM_024453762,XM_024453763,XM_024453764,XM_024453765	PDZD3	2.09141	-0.944362
428	79912	NM_001350912,NM_001350913,NM_024854,XM_006719153,XM_017019976,XR_242902	THSD4	1.17682	-0.00668177
429	79919	NM_001085437,NM_001282921,NM_024861,XM_011511877	PODNL1	2.10749	-0.771067
430	79930	NM_001144875,NM_001144876,NM_001308235,NM_001308236,NM_001375794,NM_001375795,NM_001375796,NM_001375797,NM_001375798,NM_001375799,NM_024872,XM_011534654,XM_011534657,XM_017009883,XM_017009884	RIN3	1.95005	0.671046
431	79946	NM_001363580	PRR5L	2.74472	0.703026
432	79968	NM_001167941,NM_024908,XM_005254680,XR_001751398	ADM2	1.13052	0.864073
433	80071	NM_025004,XM_017018346,XM_017018347,XM_017018348,XM_017018349,XM_017018350,XM_017018351,XM_017018352,XM_017018353	DOCK5	1.27881	0.746555
434	80154	NR_026811,NR_033936,NR_103496	HEXA-AS1	1.05764	0.511222
435	80178	NM_025108,XM_011522667	CCDC170	1.48648	-0.748822
436	80201	NM_025130,XM_011540195,XR_001747209	ZC3H12A	1.45513	0.195978
437	80320	NM_001258248,NM_199262,XM_006722115	FAM214B	1.06706	-0.146225
438	80336	NM_001372179,NR_134983,NR_134987	EFHD1	1.9638	0.965104
439	80727	NM_025250,XM_011515535,XM_017012655,XM_017012656	ABTB1	2.90528	0.719718
440	80789	NM_030628	SLC35G2	1.40639	0.896123
441	80824	NM_030640,XM_005253488,XM_006719155,XM_011520856,XM_017019988	VWA7	1.2348	0.862287
442	80896	NM_001200050,NM_001200051,NM_001200052,NM_001200056,NM_030769	STARD5	1.24086	-0.479209
443	81853	NM_001127711,NM_001286484,NM_001286488,NM_001286489,NM_030969,NR_104454	KAZALD1	1.85893	0.721799
444	81890	NM_031209	DOCK8	3.40639	0.592021
445	81894	NM_031212,XM_005270208,XM_005270211,XM_006718005,XM_006718006,XM_011540239,XM_011540244,XM_024448221,XM_024448222,XM_024448223	NUAK2	1.04786	0.874687
446	83443	NM_031287	ZNF205-AS1	1.15429	0.514992
447	83593	NM_182663,NM_182664,NM_182665	DRC3	1.30353	-0.282505
448	83692	NM_001184808,NM_001242614,NM_031462,NM_134445,NM_134446,XM_011531202,XM_017029890,XM_017029891	RILP	1.39869	-0.654881
449	83700	NM_001205329,NM_032801	RASSF5	1.35948	-0.67999
450	83875	NM_001037290,NM_001256397,NM_001256398,NM_001256400,NM_031938	YPEL3	3.59025	0.890493
451	83891	NM_001317781,NM_001378032,NM_001378034,NM_001378035,NM_001378036,NM_001378037,NM_001378038,NM_001378039,NM_001378040,XM_011532302,XM_011532303,XM_011532305,XM_011532306,XM_011532308,XM_017008680,XM_017008683,XM_017008684,XM_017008685,XM_017008686,XM_024454240,XR_938776	H2AB3	1.30384	0.341538
452	83933	NM_001159286,NM_032019	TAS1R3	1.64785	0.77902
453	84141	NM_001135032,NM_001369524,NM_001369525,NM_032181	QRICH2	1.69024	-0.0257559
454	84260	NM_001143852,NM_032300,XM_011538836,XM_011538837,XM_017020024,XM_017020025,XR_001748901	TBC1D3F	1.6013	0.683088
455	84514	NM_001142623,NM_032484	C15orf48	3.47684	-0.0944478
456	84671	NM_001172674,NM_001172675,NM_032584	MAP1LC3A	1.54776	0.897945
457	84678	NM_001005366,NM_032590,XM_005253955,XM_005253956,XM_005253961,XM_011538867,XM_011538868,XM_011538869,XM_011538875	GNPTG	1.36325	0.235961
458	84705	NM_001128855,NM_001195422,NM_032620,NM_133644	AFAP1L2	1.48604	0.883908
459	84793	NR_026878	LNX1	1.56935	0.690102
460	84816	NM_001318746,NM_032730,XM_011536192,XM_017011376,XR_001743693	FAM167B	1.00371	-0.704679
461	84904	NM_032818,XM_011518057,XM_017015225,XM_017015226,XM_017015227,XM_017015228,XR_001746399,XR_001746400,XR_001746401,XR_929352,XR_929354,XR_929366	CCDC142	1.06753	0.741386
462	84926	NM_032840	LINGO1	1.96556	0.353986
463	84940	NM_001351301,NM_001351302,NM_032854,XM_005258047,XM_005258048,XM_005258056,XM_011525385,XM_011525386,XM_011525387,XM_011525388,XM_011525389,XM_011525390,XM_011525391,XM_017025235,XM_024451009,XM_024451010,XR_001752668,XR_934578,XR_934579	AOPEP	1.43614	0.909533
464	84942	NM_032856,NR_130944,NR_130945,NR_130946,NR_130947,XR_001751407,XR_001751408,XR_243214	ZNF382	1.0431	0.488964
465	84976	NM_001350630,NM_001369594,NM_001377228,NM_001377229,NM_032890,NR_165109,NR_165110,NR_165111,NR_165112,NR_165113,NR_165114,NR_165115,NR_165116,NR_165117,NR_165118,NR_165119,NR_165120,NR_165121,NR_165122,NR_165123,NR_165124,NR_165125,NR_165126,NR_165127,NR_165128,NR_165129,NR_165130,NR_165131,NR_165132,NR_165133,NR_165134,NR_165135,NR_165136,NR_165137,NR_165138,NR_165139,NR_165140,NR_165141,NR_1651…	HSH2D	1.31743	0.149929
466	84988	NM_001329442,NM_001329443,NM_001329444,NM_001329445,NM_032902,XM_024447311,XM_024447312	CGNL1	1.91184	0.0574436
467	85371	NR_046312	PHYKPL	1.06987	-0.408434
468	85439	NM_001256430,NM_001366849,NM_001366850,XM_011537240,XM_011537241,XM_011537242,XM_024449733,XM_024449734,XM_024449735,XM_024449736	PAQR8	2.02668	-0.0765884
469	85495	NR_002312	STON2	2.05986	-0.0374895
470	85865	NM_001042717,NM_033107	HELZ2	1.05826	0.291946
471	89846	NM_001083536,NM_001286993,NM_001369951,NM_001369952,NM_033086,XM_017015274,XR_001746414,XR_002956823	SCIN	3.57313	0.434588
472	90060	NM_001163321,NM_001163322,NM_001163323,NM_001271835,NM_001271836,NM_033626	CHRFAM7A	1.16511	0.780319
473	91252	NM_001128225,NM_001330245,NM_152264,NR_134854,XM_006718381,XM_006718383,XM_006718384,XM_006718385,XM_011520466,XM_011520467,XM_011520468,XM_011520469,XM_011520470,XM_017018540,XM_017018541,XM_024448762,XR_001748027,XR_001748028,XR_428862,XR_428863,XR_930928	SPSB3	1.33383	0.333788
474	91368	NM_080656,XM_011543709	FMNL3	1.47509	-0.252719
475	91695	NR_002184	LOC91450	1.38439	0.948374
476	91754	NM_001329237,NM_001329238,NM_033116,XM_005268209,XM_024449741	RSAD2	6.82611	0.0920206
477	92912	NM_001145335,NM_001284382,NM_173469,XM_005254787,XM_005254788,XM_006720770,XM_011522228,XM_017022726,XM_017022727,XM_017022728,XM_024450107,XM_024450108,XR_001751420,XR_001751421,XR_002957691,XR_002957692	FANK1	1.20142	0.32934
478	93099	NM_001035516,NM_001126056,NM_001126057,NM_001126058,NM_001126059,NM_001190347,NM_001190348,NM_001190349,NM_001308380,NM_001308383,NM_001352328,NM_001352329,NM_001352330,NM_001352331,NM_001352332,NM_033317,NR_033746,NR_147958,NR_147959,XM_006723477,XM_006723484,XM_006723489,XM_006723493,XM_006723494,XM_006723503,XM_011527494,XM_011527495,XM_011527496,XM_011527497,XM_011527498,XM_011527499,XM_01152…	FAM114A1	1.16258	-0.959974
479	93487	NM_144578,XM_011537362,XM_017021789	ZBTB47	1.03921	-0.992466
480	94239	NM_012412,NM_138635,NM_201436,NM_201516,NM_201517	GCNA	1.21394	0.109696
481	112752	NM_001102564,NM_001255995,NM_052873,NR_045664,NR_045665	FOXQ1	2.13136	0.738079
482	112858	NM_033550	LIMS3	1.45738	0.193122
483	114659	NM_001321350,NM_052888	TMEM54	1.73067	0.321797
484	115703	NM_001172630,NM_001366178,NM_052948,XM_006722999,XM_006723003,XM_011526416,XM_011526417,XM_011526418,XM_011526420,XM_011526421,XM_017026238,XR_935731	VASN	1.80545	-0.00588951
485	115817	NM_001136050,NM_138452	MARCHF3	1.79093	-0.29498
486	116730	gene-RPL37P2	BATF2	1.94757	-0.984599
487	116984	NM_015230,NR_146893,NR_146894,XM_017007699,XM_017007700,XM_017007701,XM_017007702,XR_001741104,XR_001741105,XR_001741106,XR_001741107,XR_001741108,XR_001741109,XR_001741110,XR_001741111,XR_001741112,XR_001741113,XR_001741115,XR_001741116,XR_001741117,XR_001741118,XR_001741119,XR_001741120,XR_001741121,XR_001741122,XR_001741123	TLCD1	1.08134	0.607361
488	118663	NM_001318189,NM_144587,XM_011539239,XM_011539240,XM_011539241,XM_011539242,XM_017015636,XM_017015637	AGAP2	1.60962	-0.927209
489	123355	NM_001284400,NM_001321675,NM_001321676,NM_001321677,NM_001321678,NM_001321679,NM_001321680,NM_144598,NR_135753,NR_135754,NR_135755,NR_135756,NR_135757,NR_135758,NR_135759,XM_006720389,XM_011521218,XM_011521220,XM_011521221,XM_017021914,XR_001751086	ANKRD9	1.91222	0.260897
490	124944	NM_001142798,NM_001142799,NM_174893	ZG16B	1.73561	-0.81182
491	126074	NM_175871	RN7SK	1.79715	0.788966
492	128637	NM_144628,NR_111901,XM_005260661,XM_006723540,XM_017027645	VWA5B1	3.05654	0.538989
493	129025	NM_080740	PPIAP35	1.90986	-0.968406
494	129685	NM_138572,XM_005248849,XM_011514296,XM_017010241,XM_017010242,XM_017010243,XM_017010244,XM_017010245	VSTM2L	2.03367	0.753946
495	130617	NM_001270998,NM_001270999,NM_138802,XM_006712285,XM_006712286,XM_017003368	LYG1	1.32323	0.855387
496	130752	NM_001039845,NM_001282940,NM_001330223,NM_001330224,NM_001330225,NM_001330226,NR_104261,NR_138467,NR_138468,XM_005246316,XR_001738631,XR_922861	CMPK2	4.98904	-0.373421
497	131177	NM_138805,XM_005264862,XM_005264863,XM_005264864,XM_006712965,XM_006712967,XM_011533348,XM_011533349,XM_011533350,XM_011533351,XM_011533352,XM_011533353,XM_011533354	SGPP2	1.43183	0.126307
498	132789	NM_001270880,NM_001270881,NM_138335,NR_073094,NR_073095	FAM3D	2.7619	0.159985
499	132949	NM_001286668,NM_001286669,NM_001286670,NM_001286671,NM_001286672,NM_001323890,NM_001323892,NM_001323893,NM_001323899,NM_181806,XM_017007740,XM_017007741,XM_017007742,XM_017007743,XM_017007744	FAM131A	1.24538	-0.585699
500	134429	NM_001308056,NM_001308057,NM_001308058,NM_001308059,NM_001308060,NM_001308061,NM_139164,NR_131752,NR_131753,NR_131754,XM_017009041,XM_017009042,XM_017009043,XM_017009044,XM_024454364,XR_001742000	FAM241A	1.2607	0.41486
501	137964	NM_001363197,NM_001363198,NM_178819,XR_001745474	SHROOM1	1.17827	-0.099639
502	138162	NM_001048265,NM_144654	STXBP5	1.19689	0.493743
503	139231	NM_207318,XM_005262079	LRGUK	1.34135	0.44291
504	143543	gene-RBMXP3	ZSWIM3	1.27164	0.524605
505	144983	NM_001011724,NM_001011725	PRICKLE1	2.22178	-0.0457579
506	145165	NR_002183	AMDHD1	1.46258	0.471125
507	145259	gene-RPSAP4	RFLNA	3.39069	-0.0543584
508	145501	NM_182509,NM_199296,XM_011536489	A2M-AS1	1.36737	-0.957081
509	145773	NM_152450,XM_005254166,XM_006720398,XM_011521247,XM_011521248,XM_011521249,XM_011521250,XM_017021931,XM_017021932,XM_024449846	PHETA1	1.12743	0.757092
510	147463	NM_001308238,NM_173505,XM_011525830,XM_011525831,XM_011525832,XM_017025561,XR_001753143,XR_001753144,XR_001753145,XR_001753146,XR_001753147,XR_935195,XR_935196,XR_935197,XR_935198,XR_935199,XR_935200,XR_935201,XR_935202,XR_935203,XR_935204	PRSS36	1.05683	0.17965
511	147660	NM_001099694,NM_001366182	RTN4RL1	1.34567	-0.0776207
512	147686	NM_001317027,NM_001317028,NM_001317029,NM_001317030,NM_133460,XM_017026304,XM_017026305,XM_017026306,XM_017026308,XM_017026309,XM_017026310,XM_017026311,XM_017026312,XM_017026313,XM_017026314	ARHGAP27P1	2.21897	0.977711
513	147965	NM_001351675,NM_174905,XM_017026354,XR_935748	APCDD1	3.09357	-0.263152
514	150221	NM_001128633	MOB3C	1.53866	0.0352552
515	150465	NM_001371712,NM_153712,XM_005263599,XM_011510665	CCDC17	1.91548	0.775777
516	151050	NM_001307976,NM_152519,XM_005246328,XM_005246329,XM_005246330,XM_005246332,XM_005246334,XM_006712320,XM_011510706,XM_011510707,XM_011510709,XM_011510710,XM_017003430,XM_017003431,XR_001738645	GTSE1-DT	1.45414	-0.770285
517	151473	NM_152527,XM_005246353,XM_011510751,XM_011510752,XM_017003480	PROM2	1.57184	0.737607
518	152006	NM_022781,NM_194328,NM_194329,NM_194330,NM_194332,XM_005251366,XM_005251367,XM_006716721,XM_011517712,XM_011517713,XM_017014294,XM_017014296,XM_017014297	PPP1R1C	2.05946	0.565711
519	152048	NR_149029	SLC23A3	1.92207	0.861509
520	152926	NM_152542,XM_005262775,XM_006714111,XM_017007803,XM_017007804,XM_017007805,XM_017007806,XM_017007807	LOC152048	1.31838	0.212368
521	154214	NM_001286398,NM_152553,NR_104440,NR_136734,XM_011535494,XM_011535495,XM_011535496,XM_011535499,XM_011535500,XM_017010317,XR_001743178,XR_001743179,XR_001743180,XR_001743181,XR_001743182,XR_001743183,XR_942305,XR_942309	DAB2IP	1.01603	0.474891
522	154664	NM_152701,XM_011515130,XM_011515131,XM_011515132,XM_011515133,XM_011515134,XM_011515136,XM_011515137,XM_011515138,XM_011515139,XM_011515141,XM_011515142,XM_011515143,XM_011515144,XM_011515145,XM_011515146,XM_011515147,XM_011515148,XM_011515149,XM_017011767,XM_017011768,XM_017011769,XR_001744555,XR_926914,XR_926915,XR_926916,XR_926919	CREBRF	2.15544	0.423378
523	154761	NR_015421	SLC25A48	1.76097	0.254241
524	155066	NM_001100592,NM_001289990,NM_001367788,NM_001367789,NM_001367791,NM_001367792,NM_001367793,NM_001367794,NM_001367795,NM_001367796,NM_001367797,NM_145230,NR_110612	SH3RF2	1.05859	0.243636
525	157956	gene-CDC20P1	METTL27	1.10176	0.911855
526	158222	gene-LDHAP4	SDAD1P1	1.0299	-0.330683
527	158399	NM_001007169,NM_133464,XM_011518300,XM_017014337,XM_017014338,XM_017014339	MYL12AP1	1.84771	-0.512556
528	161882	NM_153813,XM_011522912,XM_011522914,XM_011522917,XM_017022982	USP54	1.20459	0.726878
529	162681	NM_001288980,NM_001288981,NM_001288982,NM_001370309,NM_173529,NR_110234,XM_017025567,XM_024451093,XR_001753148,XR_001753149	SYNE3	1.74384	-0.0816264
530	163088	gene-TAF9P3	SLFN5	1.10202	0.127692
531	166379	NM_001178007,NM_152618,XM_011531680,XM_017007831	LGI4	3.19734	0.397818
532	166824	NM_001270391,NM_001270392,NM_177532,NM_201431,XM_011531687,XM_011531688,XM_011531689,XM_011531690,XM_017007837,XM_017007838,XM_024453917	TDRD5	1.24113	-0.919062
533	170082	NM_001297563,NM_001297564,NM_152634,XM_017029316,XM_017029317,XM_017029318,XM_017029319	PRICKLE2	3.11671	-0.142994
534	170527	gene-KRT18P3	MIER3	1.2477	0.633069
535	171221	gene-DNAJB1P1	CDC42P1	2.06276	-0.294315
536	192217	NR_132962	NUDT4P2	2.23426	0.466195
537	196872	NR_024396	ABHD3	1.39394	0.824092
538	199745	NM_001331102,NM_001331103,NM_001331104,NM_152658,NR_138539	MYRFL	1.56547	0.730313
539	200185	NM_173852	PATL2	1.40054	-0.602006
540	200558	NM_173545	TTC21A	1.46045	0.695176
541	200958	NM_001282506	NUDT17	1.19907	0.98508
542	203068	NM_001293212,NM_001293213,NM_001293214,NM_001293215,NM_001293216,NM_178014,NR_120608	ZBTB7C	1.32957	-0.503984
543	204851	NM_001369806,NM_001369807,NM_152696,NM_181358,NM_198268,NM_198269,XM_005270610,XM_005270611,XM_005270613,XM_006710443,XM_011540977,XM_024453908	CMYA5	1.29658	0.571232
544	205564	NM_001308045,NM_152699,XM_005269310,XM_011512544	TMEM184A	1.61992	0.81496
545	220108	NM_001242312,NM_001330522,NM_145019,XM_011534978,XM_017020419	TMEM254-AS1	1.57217	-0.151958
546	220323	NM_178507	UNC5B	3.2508	0.807787
547	221035	NM_001001330,XM_011539501,XM_017015896	PPP1R32	1.78516	0.993965
548	221960	NM_198097	ADGRF4	1.3833	0.749028
549	222166	NM_152793,XM_005249652	ADCY10P1	1.71953	0.905155
550	222901	NR_026673	PXDC1	4.46241	0.679652
551	254225	NM_001098638,XM_011544889	ZNF503-AS1	1.70528	0.964685
552	255620	gene-UNC93B6	C11orf86	2.27183	-0.547955
553	255758	NM_001351628,NM_152773	MIR9-3HG	1.08875	-0.144547
554	255812	NR_003264	NAALADL2	1.17261	-0.373857
555	256158	NM_001291815,XM_011518465,XM_011518466,XM_011518467,XM_011518468,XM_011518469,XM_011518470,XM_017014585,XM_017014586	LINC00957	1.36733	0.129639
556	256329	NM_173573,XM_011519965,XM_011519967,XM_017017476,XM_017017477,XM_017017478,XM_017017479	CFAP65	2.31715	-0.257064
557	257396	NR_034107,NR_104654	LINC01619	3.42261	-0.848626
558	261735	gene-TVP23CP2	PSME2P1	1.07537	-0.616327
559	266655	NM_001355256,NR_149319	ARHGAP30	4.98212	-0.99403
560	283011	NR_026835	TVP23CP2	1.64453	0.117124
561	283050	NR_015429,NR_024429,NR_024431	BEST4	1.21955	-0.688162
562	283104	NR_036485	PSMC6P1	1.25137	0.616598
563	283349	NM_178169,NR_040718,XM_006719345,XM_011538195,XM_017019182	FLJ37201	1.00875	0.0993213
564	283375	NM_001135195,NM_173596,XM_005268803,XM_011538198,XM_011538199,XM_011538200,XM_011538201,XM_017019185,XM_017019186,XM_017019187,XR_944520	KRT8P41	1.49877	0.730895
565	283455	NM_173598,XM_011538224,XM_011538225,XM_011538226,XM_011538229,XM_017019208,XM_017019209,XM_017019210	CCDC153	1.07883	0.287811
566	283489	NM_001164144,NM_001164145,NM_032436	TMEM80	1.15055	0.687111
567	283507	NR_003365	CCDC88B	1.20989	-0.633189
568	283638	NM_001112726,NM_015005,XM_005267550,XM_011536665,XM_011536666,XM_011536667,XM_017021227,XM_017021228,XM_017021229,XM_017021230	B4GALNT3	1.69856	0.693303
569	283683	NR_040057	MORN3	1.02585	0.79357
570	283927	NM_001105663,NM_001243657,NM_001243660,NM_001243661	GPR137C	1.08453	0.159911
571	283987	NM_030630,XM_005257226,XR_001752478,XR_001752479,XR_001752480,XR_001752481,XR_001752482	FAM177A1	1.16658	0.21134
572	284001	NM_001316321,NM_001367828,NM_198082,XM_011523545,XM_011523546,XM_011523548,XM_011523549,XM_011523551,XM_011523552,XM_011523555,XM_011523556,XM_011523557,XM_017024462,XM_017024463,XM_017024464,XM_017024465,XM_017024466,XM_017024467,XM_017024468,XM_017024469,XM_017024470,XM_017024471,XM_017024472,XM_017024473,XM_017024474,XM_017024475,XM_017024476,XM_017024477,XM_017024478,XM_017024479,XM_017024480…	HMGN2P46	1.33326	0.0266017
573	284098	NM_001346754,NM_001346755,NM_178517	GOLGA6L1	1.90364	-0.305786
574	284230	gene-RPL36AP49	FBXL19-AS1	1.67567	0.936678
575	284325	NM_001353805,NM_001353806,NM_001353807,NM_001353808,NM_001353809,NM_198476,NR_148548,NR_148549,NR_148550,NR_148551,XM_005258776,XM_006723152,XM_006723153,XM_011526774,XM_011526775,XM_011526776,XM_011526778,XM_011526779,XM_011526782,XM_011526783,XM_011526784,XM_011526785,XM_011526786,XM_017026620,XM_017026622,XM_017026623,XM_017026625,XR_001753666	UBALD2	1.4517	-0.0741095
576	284349	NM_001297752,NM_181845,XM_005258784,XM_005258785,XM_005258786,XM_017026628,XM_017026629,XM_017026631,XM_017026633,XM_017026634,XM_017026635,XM_017026636,XM_017026637,XM_017026638,XM_017026639,XM_024451459,XM_024451460	LINC00324	1.41276	-0.939786
577	284615	NM_001039888	PRR19	1.70436	0.780013
578	284992	NM_001080539,NM_001353339,NM_001353340,XM_006712438,XM_006712439,XM_011510985,XM_011510987,XM_011510988,XM_017003861,XM_017003862,XM_017003863,XM_017003864,XM_017003865,XM_017003866,XR_001738711,XR_002959278	LINC00663	1.84431	0.402007
579	285033	NR_046322	LOC284454	2.20488	0.764341
580	285097	NR_149023	FAM41C	1.68082	0.0340305
581	285172	NM_001321618,NM_001321619,NM_001321621,NM_001321622,NM_001321623,NM_001321624,NM_001321625,NM_001321626,NM_001321627,NM_001321628,NM_001321629,NM_173822,XM_006712443,XM_011511002,XM_017003879,XM_017003880,XM_017003881,XM_017003882,XM_017003883	RUSC1-AS1	1.61009	0.422404
582	285203	NM_001278689,NM_173654,NR_103826,XM_005264743,XM_011533599,XM_011533600,XM_011533602,XM_011533603,XM_017006204,XM_017006205,XM_017006206,XM_017006207,XM_017006208,XM_017006209	SNHG28	1.99231	-0.939353
583	285741	gene-TPT1P4	PDCL3P4	1.33479	-0.578614
584	285829	gene-SUMO2P1	TPRG1	1.149	-0.0170754
585	285958	NR_003697,NR_152594,NR_152595,NR_152596,NR_152597	FAM13A-AS1	2.07746	-0.981263
586	286336	NM_033387,XM_011518567,XM_011518568	LINC00174	1.13248	-0.138712
587	286827	NM_173084	ZNF252P-AS1	1.17851	-0.224384
588	319114	gene-ENSAP2	FOXD4L3	1.79624	0.890724
589	326321	gene-RPS24P2	ADAM20P1	1.0951	0.429142
590	340485	NM_001010887,XM_005251448,XM_011517858,XM_011517859,XM_017014694,XR_002956780,XR_002956781,XR_242506,XR_242507	TFAP2E	2.05858	0.389679
591	340749	gene-RPL7AP8	C3orf35	1.17249	0.674889
592	343326	gene-KRT18P28	PPIAP8	2.0067	0.378754
593	347716	NR_146076	NMRAL2P	1.92259	-0.630107
594	353324	NM_181727,XM_024453510	CLEC18A	1.89256	-0.161755
595	374786	NM_001145053,NM_198529,NR_026738,XM_011524759,XM_011524763,XM_011524765,XM_011524768,XM_017024591,XM_017024592,XM_024450742,XM_024450743,XR_002957998,XR_934454	USP12PY	1.49503	0.456156
596	375061	NM_198552	DND1	1.20058	-0.0378048
597	375449	NM_001164664,NM_001290226,NM_001290227,NM_001290228,NM_001297651,NM_015183,NM_198828,XM_006714606,XM_006714610,XM_011543384,XM_011543385,XM_011543386,XM_017009449,XM_017009450,XM_017009451,XM_017009452,XM_017009453,XM_024446044	KIF7	2.03575	0.818024
598	375748	NM_001010895,NM_001375291,NM_001375292,NM_001375293,NM_001375294,NM_020207,NR_164677,XM_011518641,XM_011518644,XM_011518646,XM_011518648,XM_011518650,XM_017014707,XR_001746291,XR_929789	LRRC37A3	1.19533	0.800738
599	376693	NR_026667	YJEFN3	1.14783	0.75582
600	387043	gene-RPL13AP	C3orf62	1.19435	0.626182
601	387787	NM_001144869,NM_001329941,NM_001329942	MALAT1	1.7041	0.628162
602	387841	NR_003932	CHKB-CPT1B	1.43323	0.839691
603	388341	NM_001113567,NM_207387,XM_011523845,XM_017024619,XM_017024620	C10orf99	3.9911	-0.864652
604	388474	gene-RPL7AP66	VSTM5	1.7439	0.627996
605	388650	NM_001006605,NM_001252269,NM_001252270,NM_001252271,NM_001252273	INCA1	1.57605	0.458818
606	388789	NM_001348957,NM_001348958	LYPLA2P2	1.10417	-0.387437
607	389179	gene-EEF1A1P8	TMEM81	1.54628	0.558934
608	389333	NM_001161546	LRRC75B	1.5398	0.374733
609	389538	NR_002822,NR_148008	MUSTN1	1.44355	0.137119
610	389866	gene-SERBP1P1	ARHGEF37	1.91928	0.18486
611	390831	gene-PMM2P1	IER5L	1.77969	0.82341
612	391485	gene-KRT8P30	LOC390600	1.08943	0.41421
613	391850	gene-RPL7AP33	FAM96AP2	1.81065	0.0277219
614	392214	gene-KRT18P37	KRT18P4	1.00621	0.282489
615	399744	NR_024497	RPL10AP11	2.07716	0.369029
616	402057	gene-RPS17P16	RAB19	1.11543	0.0516525
617	402112	gene-HNRNPA1P39	OR2A20P	2.48809	-0.316174
618	402175	gene-NDUFB4P12	GASAL1	1.19749	0.795136
619	407006	NR_029635,rna-MIR221,rna-MIR221-2	RPL21P44	1.02764	0.194056
620	439931	NR_027051,NR_027052	MIR221	1.11994	0.924825
621	439949	NR_036502,NR_036503	MIR222	1.57841	0.118697
622	440055	gene-RPS12P22	OVOS	1.05999	-0.181213
623	440063	gene-PPIAP43	TBC1D3B	1.85509	0.884483
624	440078	NR_026788	TBC1D3C	1.8962	0.903703
625	440142	gene-TARDBPP2	PRR26	1.20969	0.299748
626	440498	NM_001136180	PLEKHG7	1.14136	0.523923
627	440689	NM_001024599,NM_001161334	LOC440300	1.68134	0.256039
628	440894	NR_046110,NR_046111,NR_046112	NPIPB7	1.43478	-0.167296
629	441013	gene-RPS2P21	SLC16A6P1	2.70649	0.833259
630	441027	NM_001080506,NM_001353454,NM_001353455	HSBP1L1	1.11953	0.388653
631	441124	NR_132119	BCL2L15	2.19642	0.604394
632	441131	gene-ARPC3P5	NUDT4B	2.3027	0.47824
633	441133	gene-KRT18P38	H3-2	1.98218	-0.0595327
634	441775	gene-RPL18P13	KRT8P20	1.14895	0.495923
635	442112	gene-SERBP1P5	OR2A9P	3.6308	-0.860755
636	442216	gene-RPS17P5	STX17-AS1	1.5254	-0.468193
637	446207	gene-ACTBP10	RPS4XP7	1.43224	-0.85814
638	542767	NM_001014442,NM_001135816,NM_001348112,NM_001348113,NM_001348114	SF3A3P2	1.59148	0.108498
639	550644	gene-SMC3P1	H2AB2	1.05295	-0.261826
640	554206	NR_038379	EID3	2.65862	-0.183538
641	574042	NR_002327	C18orf32	1.20561	-0.417375
642	606495	NM_001031672,NM_001353353,NM_001353354,NM_001353356,NR_148414	C8orf58	1.25155	-0.725914
643	619518	NR_103541	MIR3936HG	1.17319	-0.984007
644	642907	gene-NIFKP8	FTLP17	1.37681	-0.479439
645	643007	gene-RPL36AP8	RPL29P25	1.22133	-0.130483
646	643072	NR_110587,NR_110588	AGAP9	1.26846	0.149407
647	643224	NR_027156	SCX	1.36671	0.751214
648	643343	gene-RPL5P4	NIFKP8	1.63085	0.643961
649	643503	gene-TARDBPP1	SMIM5	1.09884	-0.178384
650	645224	gene-RPL29P17	PDCL3P5	1.15697	0.441859
651	645683	NR_004844	LOC645202	1.6706	-0.32786
652	645754	gene-LGALS9DP	CBX1P1	1.00687	0.89381
653	645965	gene-LOC645965	TLE1P1	1.0831	0.499868
654	646171	gene-EIF4A2P1	RPS4XP19	2.06574	0.479607
655	646195	gene-RPS28P7	FLJ42627	1.56553	0.630942
656	646685	gene-RPL23AP41	SMARCE1P6	1.12229	0.17943
657	646762	NR_024278	ELL2P1	1.42174	-0.246546
658	653702	gene-RPL7P9	LOC653303	1.22733	0.860385
659	653781	NM_001277083,XM_011511683,XM_017004741,XM_017004742,XM_017004743	ARMCX7P	1.02325	0.50182
660	653784	NM_001085365,XM_005263742,XM_017004744,XM_024453048,XM_024453049,XM_024453050,XM_024453051	HSPB1P2	1.63312	0.730542
661	654466	NR_003670	PHLDB3	1.19331	0.896828
662	677880	gene-THEM4P1	ATP5MFP5	1.97327	-0.52464
663	692212	NR_003077	SNORA44	1.39502	0.841424
664	693153	NR_030293,rna-MIR568	SNORA25	1.13269	0.311366
665	693175	NR_030321,rna-MIR590,rna-MIR590-2	SNORA32	1.14939	-0.0284317
666	727800	NM_031297	SNORD89	1.44525	0.347117
667	727970	gene-RPS3AP43	MIR635	2.29613	0.860439
668	728195	gene-FGF7P4	CHORDC1P4	1.18386	0.511371
669	728658	NR_026712	PPIEL	1.34597	-0.358578
670	728732	gene-HNRNPA1P53	C2orf92	1.35101	-0.201581
671	728855	NR_024510,NR_024511,NR_024584,NR_109754	HNRNPA1P33	1.33015	0.186439
672	728992	gene-RPL7AP11	NPIPB8	1.4126	0.075064
673	729012	gene-SKA2P1	NPIPB6	1.36237	-0.0774582
674	729212	gene-RPL13AP26	RPL23AP60	1.17633	0.130448
675	729262	NM_001278495	LOC728975	1.10716	-0.646139
676	729402	gene-RPL21P16	AGAP5	1.00071	0.613967
677	729496	gene-LOC729496	RPL13AP26	1.07284	-0.788429
678	729540	NM_001037866,NM_001123363,XM_011511766,XM_011511769,XM_011511770,XM_017004839,XM_017004840,XM_017004841,XM_017004842,XM_017004843,XM_024453119	RPL23AP47	1.05169	0.00357786
679	729621	gene-RPL36AP46	RPS10P6	1.41748	0.890341
680	729857	NM_001078170,XM_017004845,XM_017004846,XM_017004847,XM_017004848,XM_017004849,XM_017004850,XR_001738923	CNOT6LP1	1.00319	0.341734
681	729909	gene-RPL36AP26	NPIPB1P	1.02769	0.0460639
682	729948	gene-CDC26P1	RPL29P30	1.87213	0.611537
683	730069	gene-NRBF2P6	RPL23AP45	1.16137	0.134375
684	730213	gene-RPL5P5	TBC1D3	1.90525	0.852482
685	751603	gene-LOC751603	BRI3P1	1.26387	-0.252773
686	100036575	gene-HMGN1P4	NPIPB10P	1.26347	0.104561
687	100125387	gene-HNRNPRP1	MIR671	2.35357	0.427574
688	100128191	NR_027157	SNORD123	1.94865	0.836214
689	100128890	NR_027423	FAM229A	1.15241	0.238909
690	100128936	gene-RPL10AP6	RPS26P39	1.94775	0.708529
691	100129180	gene-RPL36AP11	CALM2P1	1.21679	-0.0250413
692	100129259	gene-BRD7P5	LOC100128494	1.01966	0.872248
693	100129550	NR_024618	RPSAP36	1.23894	0.449336
694	100130311	NM_001145536	LINC02035	1.41187	0.738147
695	100131187	NM_001113205,NM_001113206,NM_001113207	HSFX2	1.06162	0.113033
696	100131246	gene-RPL9P27	UBA52P6	1.8165	0.867241
697	100131261	gene-PNRC2P1	LOC100130256	1.08771	-0.757709
698	100131289	NR_038929	LOC100130283	1.01278	-0.164209
699	100131656	gene-SDCBPP3	RPL6P23	1.10257	-0.860419
700	100132066	gene-ALG1L3P	PSORS1C3	1.08199	0.395892
701	100132153	gene-TUBB2BP1	SMIM6	2.09583	-0.648645
702	100132967	NR_027401	LOC100131495	1.15428	-0.573967
703	100169754	NR_023365	LOC100132202	1.82371	-0.771174
704	100270862	gene-RPS3P4	LINC01134	1.59791	0.393317
705	100271215	gene-RPL7AP42	SRRM5	1.13158	0.706588
706	100271624	gene-RPL23AP78	KMT2E-AS1	1.14565	0.195252
707	100288142	NM_001278267	RPS26P13	1.49776	-0.0613834
708	100289373	NR_036531,NR_036532	RPL21P90	2.65343	-0.300454
709	100419896	gene-LOC100419896	KRT18P62	1.22304	0.92275
710	100421588	gene-SINHCAFP1	LOC100289361	1.02179	-0.122056
711	100422603	gene-ST13P15	MIR1825	1.20956	-0.836111
712	100423004	NR_036199,rna-MIR4315-1	BABAM2-AS1	2.26448	0.359055
713	100499467	NR_036488,NR_137280,NR_137281,NR_152515,NR_152516	SAP25	1.54507	-0.196437
714	100505576	NR_038847	TUBBP10	1.20588	0.730041
715	100505933	NR_038943	LOC100419920	1.20911	0.433588
716	100506330	gene-WBP1LP2	ERP29P1	1.34682	-0.32549
717	100506380	NR_026865,NR_103858	LOC100420831	1.04208	0.811955
718	100506922	XR_001739698,XR_001739699,XR_001739700,XR_001739701,XR_001739702,XR_001739703	FAM21EP	2.27416	0.994963
719	100506963	NR_038280	EIF4A2P2	2.826	0.0701018
720	100507634	NR_038320	FTLP14	2.97326	0.99339
721	100529209	NR_037717	MIR3615	1.51419	0.928612
722	100533195	NR_037915	LINC00672	1.84727	0.573366
723	100533496	NM_001204478,NR_037924	LINC01133	2.75679	0.0366338
724	100534012	NM_001204848,NR_144937	SH3BP5-AS1	1.03717	0.115584
725	100616117	NR_039797,rna-MIR4653,rna-MIR4653-2	SNHG18	2.09499	0.979474
726	100616256	NR_039872,rna-MIR4721	ADD3-AS1	1.13401	-0.581068
727	100616329	NR_039849,rna-MIR4700,rna-MIR4700-2	RTCA-AS1	1.20117	0.464837
728	100616439	NR_039802,rna-MIR4658	LOC100506124	1.15904	0.973895
729	100847026	NR_049803,rna-MIR5006,rna-MIR5006-2	LINC01176	2.37945	0.647391
730	100847081	NR_049888,rna-MIR5703	PPP1R26-AS1	1.38304	0.679981
731	100859930	NR_045680	LOC100506606	1.98546	0.987544
732	100873954	NR_046757	HNRNPA1P5	1.74053	-0.156722
733	100874253	NR_047498	OR7E37P	1.87489	0.925598
734	100874291	NR_046762	LINC01132	1.2515	-0.707361
735	100996732	XR_159162,XR_426819,XR_922018,XR_922021,XR_922022	LOC100507373	1.57048	0.615278
736	100996740	NR_148945	TMLHE-AS1	1.58714	-0.0773942
737	101060212	gene-LOC101060212	LOC100507507	1.07168	0.824775
738	101241892	NR_103844	TBC1D3J	2.77539	0.830722
739	101410533	NR_102684	CAHM	1.84067	-0.476581
740	101593348	NR_103497	SLX1B-SULT1A4	1.17064	0.713541
741	101927125	NR_120508,NR_120509,NR_120510	SYNJ2BP-COX16	2.2329	0.634601
742	101927372	XR_938283	OSBPL9P6	1.66203	0.823093
743	101927423	XM_034751809	TNFAIP8L2-SCNM1	1.2683	0.213375
744	101927599	NR_110703,NR_110704,NR_110705,NR_110706	MIR4680	1.12582	-0.699941
745	101927905	NR_120454,NR_120455	MIR4775	1.73155	0.624895
746	101928403	NR_135540	PCAT1	1.33155	-0.569763
747	101928891	NR_110537	SNRK-AS1	1.46333	0.815866
748	102465133	NR_106740,rna-MIR6125	NPY4R2	3.49492	0.399599
749	102465517	NR_106917,rna-MIR6858,rna-MIR6858-2	TBC1D3G	1.99633	0.898339
750	102465524	NR_106929,rna-MIR6869,rna-MIR6869-2	TBC1D3K	1.7258	0.894577
751	102465532	NR_106943,rna-MIR6883,rna-MIR6883-2	TBC1D3D	1.79599	0.854689
752	102466658	NR_106765,rna-MIR6510,rna-MIR6510-2	SPECC1L-ADORA2A	1.98421	0.901965
753	102723728	XM_006720996	LOC101927281	2.27661	-0.630154
754	102724023	NM_001363758,NM_001363760,NM_001363761	LOC101927402	1.36551	0.647902
755	102724168	NR_149134,NR_149135,NR_149136	LOC101927495	1.65688	0.954272
756	102725021	NR_157593,NR_157594,NR_157595,NR_157596,NR_157597,NR_157598,NR_157599	RNF32-AS1	1.20766	0.279226
757	103021295	NR_110982	LOC101927963	1.00498	0.0516708
758	105369606	XR_001748962,XR_002957392	EIF2AK3-DT	1.29318	-0.247337
759	105369672	XR_002957403	ATXN1-AS1	1.54912	0.297652
760	105369763	XR_001749129,XR_001749130,XR_001749131,XR_001749132,XR_001749133,XR_001749134,XR_001749135,XR_001749136,XR_001749137,XR_001749138,XR_001749139,XR_001749140,XR_001749141,XR_001749142,XR_944942,XR_944946,XR_944948	LOC101928465	2.46543	-0.739237
761	105369968	XR_001749315,XR_001749316,XR_945327	LOC101928548	1.10224	0.0843315
762	105370125	XR_001749799,XR_941768,XR_941769,XR_941772,XR_941773,XR_941774,XR_941775,XR_941776,XR_941777,XR_941778,XR_941779	ARHGEF35-AS1	1.05993	-0.0979788
763	105370333	NR_132422	LOC101928675	1.5814	-0.000344829
764	105370401	NR_148361,NR_148362,NR_148363,NR_148364	NACAP8	1.34461	0.296866
765	105370689	XR_001750908,XR_944250,XR_944251,XR_944252	LOC101928762	1.35524	-0.928427
766	105371870	XR_001752981,XR_001752982,XR_001752983,XR_934937	DISC1FP1	1.59279	0.759091
767	105372233	XR_936223,XR_936224,XR_936225	LOC101929356	1.25284	0.856999
768	105372310	XR_001754063,XR_001754064,XR_001754065,XR_001754066,XR_001754067,XR_001754068,XR_936406	LINC01752	1.98238	0.797073
769	105372482	XR_936129	GAU1	2.42672	0.160656

## Sheet: Down-regulated gene
No.	Gene_ID	Transcript_ID	Gene_Symbol	log2 (Fold change; Eba-PDO vesus Std-PDO)	log2 (Fold change; CRC tissue vs Eba-PDO)
1	31	NM_198834,NM_198836,NM_198837,NM_198838,NM_198839,XM_005257267,XM_006721853,XM_011524701,XM_011524703,XM_011524704,XM_017024553,XM_017024554,XM_017024555,XR_001752504	ACACA	-1.05125	0.163223
2	38	NM_000019,XM_006718835,XM_017017681,XM_017017682,XM_017017683,XM_024448511,XM_024448512,XM_024448513,XM_024448514,XM_024448515	ACAT1	-1.41418	-0.260176
3	41	NM_001095,NM_001256830,NM_020039,NR_046389,XM_011538350,XM_011538351,XM_011538352	ASIC1	-1.26762	-0.243768
4	104	NM_001112,NM_001160230,NM_001346687,NM_001346688,NM_015833,NM_015834,NR_027672,NR_027673,NR_027674,NR_073200,NR_144483,XM_006723954,XM_011529425,XM_011529432,XM_017028242,XM_017028243,XM_017028244,XM_017028245,XM_017028246,XM_017028247,XM_017028248,XM_017028249,XM_017028250,XM_017028251,XM_017028253,XM_017028254,XM_017028255,XM_024452043,XR_001754786,XR_001754787,XR_001754791,XR_001754792,XR_0017…	ADARB1	-1.35664	0.569823
5	107	NM_001281768,NM_021116,XM_005249584,XM_005249585	ADCY1	-1.53645	-0.36849
6	136	NM_000676,XM_011523659,XM_011523661,XM_017024197,XR_001752428	ADORA2B	-1.59899	0.404511
7	142	NM_001618	PARP1	-1.2922	-0.190803
8	154	NM_000024	ADRB2	-1.10602	0.0488044
9	157	NM_001362778,NM_005160,XM_011529975,XR_001755175,XR_937823	GRK3	-1.02383	-0.102543
10	206	gene-AK4P1	AK4P1	-1.72554	-0.566633
11	216	NM_000689	ALDH1A1	-1.22037	0.706997
12	219	NM_000692,XM_011517802	ALDH1B1	-1.36874	-0.7946
13	265	NM_001142,NM_182680,NM_182681,XM_017029404	AMELX	-1.80496	-0.338119
14	321	NM_001130414,NM_001353788,NM_001353789,NM_001353790,NM_001353791,NM_001353792,NM_001353793,NM_001353794,NM_001353795,NM_001353796,NM_001353797,NM_001379685,NM_005503,XM_011521488,XM_011521489,XM_011521490,XM_011521491,XM_011521492,XM_017022110,XM_017022112,XM_024449909	APBA2	-1.25895	-0.00518251
15	384	NM_001172	ARG2	-1.26707	0.417942
16	472	NM_000051,NM_001351834,NM_001351835,NM_001351836,XM_005271562,XM_006718843,XM_006718845,XM_011542840,XM_011542842,XM_011542843,XM_011542844,XM_011542845,XM_017017789,XM_017017790,XM_017017791,XM_017017792,XR_002957150	ATM	-1.21946	0.0877933
17	501	NM_001182,NM_001201377,NM_001202404	ALDH7A1	-1.20399	-0.881664
18	618	NR_001568	BCYRN1	-1.29322	0.995726
19	641	NM_000057,NM_001287246,NM_001287247,NM_001287248,XM_006720632,XM_011521881,XM_011521882	BLM	-1.01839	-0.215705
20	642	NM_000386	BLMH	-1.32777	-0.311744
21	664	NM_004052	BNIP3	-1.60876	-0.452985
22	672	NM_007294,NM_007297,NM_007298,NM_007299,NM_007300,NR_027676	BRCA1	-1.02267	-0.585556
23	675	NM_000059	BRCA2	-1.1343	0.395297
24	699	NM_001278616,NM_001278617,NM_004336,XR_923001	BUB1	-1.32887	0.202417
25	790	NM_001306079,NM_004341,XM_006712101,XM_024453131	CAD	-1.05653	-0.396175
26	794	NM_001740,NM_007088,NR_027910,XR_002957842	CALB2	-4.06827	-0.220217
27	858	NM_001206747,NM_001206748,NM_001233,NM_198212	CAV2	-1.03519	-0.610377
28	987	NM_001199282,NM_001364905,NM_001367550,NM_006726,XM_005263372,XM_005263373,XM_005263374,XM_011532434,XM_017008873,XM_017008874	LRBA	-1.2988	-0.181938
29	1033	NM_001130851,NM_001330173,NM_005192,XM_024449458	CDKN3	-1.48523	0.543931
30	1063	NM_016343,XM_011509082,XM_017000086	CENPF	-1.14858	0.106032
31	1111	NM_001114121,NM_001114122,NM_001244846,NM_001274,NM_001330427,NM_001330428,NR_045204,NR_045205,XM_011542560,XM_017017146,XM_024448337	CHEK1	-1.66424	-0.372974
32	1131	NM_000740,NM_001347716,NM_001375978,NM_001375979,NM_001375980,NM_001375981,NM_001375982,NM_001375983,NM_001375984,NM_001375985,NR_164748,XM_011544043,XM_011544044,XM_011544047,XM_017000152,XM_017000154,XM_017000157,XM_017000159,XM_017000160,XM_017000162,XM_017000163	CHRM3	-4.01257	0.732019
33	1161	NM_000082,NM_001007233,NM_001007234,NM_001290285	ERCC8	-1.67804	-0.4609
34	1163	NM_001826,NR_024163	CKS1B	-1.15945	-0.579462
35	1362	NM_001199775,NM_001304	CPD	-1.13599	0.135189
36	1677	NM_001282669,NM_001320132,NM_001320136,NM_004402,NR_104222,NR_135150,NR_135151,NR_135152,XM_011540865,XM_017000498,XM_017000499,XM_017000500,XR_001737011,XR_001737012,XR_001737013,XR_002959574,XR_946563,XR_946565	DFFB	-1.09817	-0.332946
37	1740	NM_001142699,NM_001142700,NM_001142702,NM_001206769,NM_001300983,NM_001351274,NM_001351275,NM_001351276,NM_001364,NM_001377966,NM_001377967,NM_001377968,NM_001377970,NM_001377971,NM_001377972,NM_001377973,NM_001377974,NM_001377975,NM_001377976,NM_001377977,NM_001377978,NM_001377979,NM_001377980,NM_001377981,NM_001377982,NM_001377983,NR_165353,XM_005273810,XM_011544778,XM_011544780,XM_011544782,XM…	DLG2	-1.26507	0.18272
38	1759	NM_001005336,NM_001288737,NM_001288738,NM_001288739,NM_001374269,NM_004408	DNM1	-1.0128	-0.669488
39	1763	NM_001080449,NR_102264,XM_006717680,XM_011539417,XM_017015799	DNA2	-1.18791	0.282358
40	1767	NM_001369,XM_005248262,XM_017009177,XM_017009178,XM_017009179,XM_017009180,XM_017009181,XM_017009182,XM_017009183,XM_017009184,XM_017009185,XM_017009186,XM_017009187,XM_017009188,XM_024454388,XM_024454389,XR_001742034,XR_001742035	DNAH5	-1.4537	-0.873817
41	1768	NM_001370,XM_006711956,XM_011532649,XM_011532650,XM_011532652,XM_011532653,XM_011532654,XM_011532655,XM_011532657,XM_011532660,XM_017003521,XM_017003522,XM_017003523,XM_017003524	DNAH6	-1.63224	-0.889976
42	1786	NM_001130823,NM_001318730,NM_001318731,NM_001379	DNMT1	-1.01071	0.294873
43	1812	NM_000794	DRD1	-2.33133	-0.758398
44	1838	NM_001256303,NM_001256304,NM_001256308,NM_001320932,NM_001320933,NM_001320934,NM_001320935,NM_001320936,NM_001320937,NM_001351381,NM_001351382,NM_001351383,NM_001351384,NM_001351385,NM_001351386,NM_001351387,NM_001351388,NM_001351389,NM_001351390,NM_001351391,NM_001351392,NM_001351393,NM_001351394,NM_001351395,NM_021907,NM_033147,NM_033148,NM_183360,NM_183361,NR_147180,XM_011532671,XM_011532672,X…	DTNB	-1.51424	-0.680715
45	1846	NM_001394,NM_057158,XM_011544428	DUSP4	-1.18146	-0.171034
46	1894	NM_001258315,NM_001258316,NM_001349094,NM_001349095,NM_001349096,NM_001349097,NM_001349098,NM_001349099,NM_001349100,NM_001349101,NM_001349102,NM_001349103,NM_001349104,NM_018098,XM_005247176,XM_006713524,XM_011512514,XM_011512516,XM_017005831,XM_017005832	ECT2	-1.02144	-0.351575
47	1955	NM_001080497	MEGF9	-1.02345	0.646722
48	1975	NM_001300821,NM_001330654,NM_001417	EIF4B	-1.06836	-0.763966
49	2023	NM_001201483,NM_001353346,NM_001428	ENO1	-1.04089	-0.260821
50	2026	NM_001975	ENO2	-1.01692	-0.066861
51	2037	NM_001135554,NM_001135555,NM_001199388,NM_001252660,NM_001350299,NM_001350301,NM_001350302,NM_001350303,NM_001350304,NM_001350305,NM_001350306,NM_001350307,NM_001350308,NM_001350309,NM_001350310,NM_001350311,NM_001350312,NM_001350313,NM_001350314,NM_001350315,NM_001350320,NM_001431,NR_146620,XM_011535524,XM_011535525,XM_011535527,XM_011535528,XM_017010350,XM_017010351,XM_017010352,XM_017010353,XM…	EPB41L2	-1.5583	-0.735303
52	2054	NM_001351049,NM_001351050,NM_001351051,NM_001351052,NM_001980,NM_194356,XM_017018978,XM_017018979,XM_017018980,XM_017018981,XM_017018982,XM_017018983,XM_017018984,XM_017018988,XM_017018989	STX2	-1.44163	0.0981088
53	2098	NM_001984,XM_005266278,XM_011534954,XM_017020414	ESD	-1.03334	-0.581668
54	2119	NM_004454	ETV5	-2.4014	-0.861093
55	2159	NM_000504,NM_001312674,NM_001312675	F10	-1.76528	-0.573061
56	2161	NM_000505,XM_011534462	F12	-1.13188	-0.450074
57	2177	NM_001018115,NM_001319984,NM_001374253,NM_001374254,NM_001374255,NM_033084	FANCD2	-1.06675	-0.382466
58	2178	NM_021922,XM_005248885,XM_005248886,XM_005248887,XM_005248888,XM_011514343,XR_001743226,XR_002956267	FANCE	-1.18678	-0.863427
59	2182	NM_001318509,NM_001318510,NM_004458,NM_022977,XM_005262109,XM_006724635,XM_011530888,XM_011530889,XM_024452351	ACSL4	-1.61779	0.00227137
60	2260	NM_001174063,NM_001174064,NM_001174065,NM_001174066,NM_001174067,NM_001354367,NM_001354368,NM_001354369,NM_001354370,NM_015850,NM_023105,NM_023106,NM_023110,XM_006716303,XM_006716304,XM_006716307,XM_006716310,XM_006716311,XM_006716312,XM_006716314,XM_011544443,XM_011544444,XM_011544445,XM_011544446,XM_011544447,XM_011544448,XM_011544449,XM_011544450,XM_011544451,XM_011544452,XM_017013219,XM_01701…	FGFR1	-3.0328	0.184018
61	2316	NM_001110556,NM_001456	FLNA	-2.12168	-0.625272
62	2491	NM_001318521,NM_001318523,NM_006733,XM_005262111,XM_011530894,XM_011530895,XM_011530897,XM_011530899,XM_017029383	CENPI	-1.09935	-0.337236
63	2530	NM_001371533,NM_001371534,NM_001371536,NM_004480,NM_178155,NM_178156,NR_038167,XM_011536614,XM_017021136,XM_017021138,XM_017021139,XM_017021140	FUT8	-1.33931	-0.519224
64	2618	NM_000819,NM_001136005,NM_001136006,NM_175085,XM_005260941,XM_006723989,XM_006723990,XM_011529526	GART	-1.0068	-0.0105215
65	2621	NM_000820	GAS6	-1.43355	-0.817219
66	2631	NM_001202469,NM_001483	NIPSNAP2	-1.39744	-0.64953
67	2632	NM_000158	GBE1	-1.13777	-0.746704
68	2644	NM_005258	GCHFR	-1.22593	0.789982
69	2649	NM_001278546,NM_001489,NM_033334,XM_005251917,XM_005251918	NR6A1	-1.64275	-0.897807
70	2653	NM_004483,NR_033249,XM_017023136,XM_017023137	GCSH	-1.34527	-0.60717
71	2668	NM_000514,NM_001190468,NM_001190469,NM_001278098,NM_199231,XM_011514030,XM_017009337	GDNF	-3.48958	-0.469433
72	2762	NM_001253846,NM_001500,XM_006715066,XM_011514500,XM_011514502,XM_011514503,XM_011514505,XM_011514506,XM_011514507,XM_017010752,XR_001743349,XR_001743350	GMDS	-1.09124	-0.808872
73	2774	NM_001142339,NM_001261443,NM_001261444,NM_001369387,NM_182978,XM_006722324	GNAL	-2.06319	-0.865535
74	2781	NM_002073,XM_017028786,XR_937843	GNAZ	-1.80088	0.885105
75	2786	NM_001098721,NM_001098722,NM_004485,XM_006711761,XM_011544167	GNG4	-1.33509	-0.648086
76	2824	NM_001001994,NM_001001995,NM_001001996,NM_001318729,NM_005278,XM_005274489,XM_011545497,XM_017029432	GPM6B	-2.1005	-0.462314
77	2827	NM_005281	GPR3	-2.53642	-0.958248
78	2887	NM_001001549,NM_001001550,NM_001001555,NM_001350814,NM_001350815,NM_001350816,NM_001371008,NM_001371009,XM_011515316,XM_011515323,XM_017012029,XM_017012030,XM_017012031,XM_017012032,XM_017012033,XM_017012034,XM_017012036,XM_017012037,XM_017012038,XM_017012039,XM_017012040,XM_017012042,XM_017012043,XM_017012045,XM_017012046,XM_017012047,XM_017012048,XM_017012049,XM_017012050,XM_017012053,XM_017012…	GRB10	-1.22943	-0.780454
79	2966	NM_001364567,NM_001364568,NM_001364569,NM_001364570,NM_001364571,NM_001364572,NM_001364573,NM_001515,XM_017009403,XM_017009404,XM_017009406,XM_024446037	GTF2H2	-1.34008	-0.608506
80	3087	NM_002729	HHEX	-1.03623	0.0353237
81	3159	NM_001319077,NM_001319078,NM_001319079,NM_001319080,NM_001319081,NM_001319082,NM_002131,NM_145899,NM_145901,NM_145902,NM_145903,NM_145905	HMGA1	-1.08299	-0.295083
82	3161	NM_001142556,NM_001142557,NM_012484,NM_012485	HMMR	-1.18623	-0.230891
83	3177	NM_001300868,NM_001300869,NM_001532,NR_125343,XM_011544974,XM_017017632,XM_017017633,XM_017017636,XM_017017638,XM_024448461,XM_024448462,XM_024448463,XM_024448464,XM_024448465,XR_001747842,XR_001747844,XR_001747845	SLC29A2	-1.00991	-0.550234
84	3198	NM_005522,NM_153620	HOXA1	-1.64157	0.154008
85	3332	gene-HSPD1P3	HSPD1P3	-1.27674	-0.755791
86	3655	NM_000210,NM_001079818,NM_001316306,NM_001365529,NM_001365530,XM_017004005,XM_017004006,XM_017004007,XM_017004008	ITGA6	-1.00072	0.24636
87	3708	NM_001099952,NM_001168272,NM_001378452,NM_002222,XM_005265109,XM_005265110,XM_006713131,XM_011533681,XM_011533682,XM_011533684,XM_011533685,XM_011533686,XM_011533687,XM_011533688,XM_011533690,XM_011533691,XM_011533692,XM_017006357,XM_017006358	ITPR1	-1.10328	-0.675904
88	3709	NM_002223,XM_017019266,XM_017019267,XM_017019269,XR_001748686,XR_001748687	ITPR2	-2.21221	-0.359477
89	3934	NM_005564	STMN1	-1.20739	-0.802743
90	3939	NM_001135239,NM_001165414,NM_001165415,NM_001165416,NM_005566,NR_028500	LBR	-1.2378	-0.526339
91	3998	NM_005570	FADS1	-1.72836	0.699548
92	4089	NM_005359	MAD2L1	-1.37649	-0.207117
93	4137	NM_001123066,NM_001123067,NM_001203251,NM_001203252,NM_001377265,NM_001377266,NM_001377267,NM_001377268,NM_005910,NM_016834,NM_016835,NM_016841,NR_165166,XM_005257362,XM_005257365,XM_005257366,XM_005257367,XM_005257368,XM_005257369,XM_005257370,XM_005257371	MAP1A	-1.36139	-0.783759
94	4139	NM_001286124,NM_001286126,NM_001286128,NM_001286129,NM_018650,XM_005273134,XM_006711326,XM_011509561,XM_011509562,XM_017001305,XM_017001306,XM_017001307,XM_024447090	MAP1B	-1.7429	0.334833
95	4143	NM_000429	MAPT	-3.09856	-0.637369
96	4175	NM_005915	MCM2	-1.22128	-0.544396
97	4237	NM_001135247,NM_001135248,NM_002403,NM_017459	MEST	-1.20107	-0.934408
98	4257	NM_001260511,NM_001260512,NM_001267598,NM_020300,NM_145764,NM_145791,NM_145792,NR_048545,NR_048547,XM_006719079,XM_011520673,XM_011520674	MGAT5	-2.12256	0.668305
99	4259	NM_004528,XM_005245174	KITLG	-1.20856	-0.383859
100	4502	NM_005953	MT1A	-1.48869	0.82413
101	4599	NM_001144925,NM_001178046,NM_001282920,NM_002462,XM_005260978,XM_005260979,XM_005260980,XM_005260981,XM_005260982,XM_011529568,XM_011529570,XM_017028349,XM_017028350,XM_017028351,XM_017028352	TRIM37	-1.17179	-0.544822
102	4641	NM_001080779,NM_001080950,NM_001363855,NM_033375,XM_024450768,XM_024450769	MYH10	-1.61017	-0.42981
103	4758	NM_000434	NEK1	-1.15097	-0.62547
104	4893	NM_002524	NPHP1	-1.31154	-0.796742
105	4976	NM_001354663,NM_001354664,NM_015560,NM_130831,NM_130832,NM_130833,NM_130834,NM_130835,NM_130836,NM_130837,XR_001740158,XR_001740159	ODC1	-1.22133	-0.119948
106	5001	NM_002553,NM_181747,XM_011516273,XR_001744792	TNFRSF11B	-1.65096	-0.235713
107	5034	NM_000918,XM_024450777,XR_002958014	P2RX5	-1.67934	0.659808
108	5045	NM_001289823,NM_001289824,NM_001382619,NM_001382620,NM_001382621,NM_001382622,NM_002569,NR_168464	P4HA1	-1.08392	-0.198379
109	5096	NM_000532,NM_001178014,XM_011512873	PC	-1.03636	-0.68869
110	5106	NM_001018073,NM_001291556,NM_001308054,NM_004563,XM_006720158	PCCA	-1.02455	-0.712116
111	5170	NM_001261816,NM_002613,NM_031268,XM_011522521,XM_011522523,XM_017023271,XM_017023272,XM_017023273,XM_017023274,XM_017023275,XM_017023276,XM_017023277,XM_024450295,XM_024450296	PDK1	-1.33423	-0.118892
112	5217	NM_002628,NM_053024	PFKFB4	-1.20937	0.452259
113	5265	NM_000295,NM_001002235,NM_001002236,NM_001127700,NM_001127701,NM_001127702,NM_001127703,NM_001127704,NM_001127705,NM_001127706,NM_001127707,XM_017021370	PHKA2	-1.39528	-0.953777
114	5387	NR_028059	PMS1	-1.2503	-0.616368
115	5427	NM_001197330,NM_001197331,NM_001348384,NM_001348385,NM_002692,XM_011536842,XM_011536843,XM_011536844,XM_017021374,XR_001750377,XR_001750378,XR_943479,XR_943480	POLA1	-1.22079	-0.512865
116	5432	NM_032940	POLE2	-1.0871	-0.466411
117	5457	NM_006237	PON3	-1.29212	0.00781864
118	5464	NM_021129,XR_002956985	POU3F1	-1.62239	-0.310215
119	5468	NM_001330615,NM_001354666,NM_001354667,NM_001354668,NM_001354669,NM_001354670,NM_001374261,NM_001374262,NM_001374263,NM_001374264,NM_001374265,NM_001374266,NM_005037,NM_015869,NM_138711,NM_138712	POU5F1B	-1.05738	-0.666058
120	5481	NM_005038	PPAT	-1.22363	0.0970441
121	5599	NM_001278547,NM_001278548,NM_001323302,NM_001323320,NM_001323321,NM_001323322,NM_001323323,NM_001323324,NM_001323325,NM_001323326,NM_001323327,NM_001323328,NM_001323329,NM_001323330,NM_001323331,NM_139046,NM_139049,NR_136583,NR_136584,NR_136585,XM_024448079,XM_024448080	PRKDC	-1.1199	-0.0194825
122	5638	NM_000950,NM_001142395,NM_001173486,NM_001173489,NM_001173490	PROX1	-1.63066	-0.162133
123	5639	NM_000951,NM_001316335,XM_006723286,XM_011527124	PRPS1	-1.85275	-0.575664
124	5730	NM_000954	PSPH	-1.35471	0.150071
125	5756	NM_001242397,NM_002822,NR_073472,NR_073473	PTGFRN	-1.07958	-0.585547
126	5796	NM_001135648,NM_001291981,NM_001291982,NM_001291983,NM_001291984,NM_002844,XM_006715537,XM_011536014,XM_011536015,XM_011536016,XM_011536017,XM_011536018,XM_011536020,XM_011536021,XM_017011145,XM_017011146,XM_017011147,XM_017011148,XM_017011149,XM_017011150	PTPRD	-3.42799	-0.951269
127	5801	NM_001207015,NM_001207016,NM_002849,NM_130846,NR_073474,XM_011538615,XR_001748830,XR_001748831	PTPRG	-1.08613	-0.503394
128	5818	NM_002855,NM_203285,NM_203286	PTPRS	-1.58417	-0.137369
129	5864	NM_002866,XM_011528164	PYGL	-1.38671	0.68038
130	5888	NM_001164269,NM_001164270,NM_002875,NM_133487,XM_006720626,XM_011521857,XM_011521858,XM_011521859,XM_011521860,XM_011521861,XM_011521862	RAC3	-1.26954	-0.67605
131	5990	NM_000635,NM_134433,XM_011528172,XM_017027107,XR_001753732	RFC3	-1.08495	0.465571
132	5991	NM_001282116,NM_001282117,NM_001377999,NM_002919,NM_134428,XM_006716840,XM_006716843,XM_006716844,XM_006716847,XM_011517998,XM_011517999,XM_011518001,XM_017015000,XM_017015001,XM_017015002,XM_024447630,XM_024447631,XM_024447632,XM_024447633,XM_024447634,XM_024447635	RFC4	-1.04663	-0.539642
133	6008	gene-RHEBP1	RFXAP	-1.21672	-0.727689
134	6102	NM_006915	ROBO1	-1.50872	-0.695781
135	6203	NM_001013,NM_001321701,NM_001321702,NM_001321704,NM_001321705,NM_001321706,NR_135762,NR_135763,XM_017027112,XR_001753734,XR_002958341,XR_430207	RPS6KA2	-1.30898	0.32313
136	6512	NM_001287595,NM_001287596,NM_001287597,NM_006671,NR_109858,XM_011542002	SKP2	-1.43459	-0.268726
137	6519	NM_000341,XM_011533047	SLC1A4	-1.88724	-0.164578
138	6550	NM_001284351,NM_004174	SLC7A1	-1.01071	0.228859
139	6567	NM_006517	SLC9A5	-1.83828	-0.440995
140	6603	NM_001098426,NM_001330439,NM_001330440	HLTF	-1.33574	0.129401
141	6609	NM_000543,NM_001007593,NM_001318087,NM_001318088,NM_001365135,NR_027400,NR_134502,XM_011520304,XR_001747940,XR_002957158	SMARCD1	-1.00274	-0.180294
142	6611	NM_001258423,NM_004595,XM_005274582,XM_011545568,XM_017029753,XM_017029754,XM_017029755,XM_024452427	SMARCD3	-1.21031	-0.651178
143	6670	NM_001017371,NM_001172712,NM_003111	SOX2	-4.85606	0.638024
144	6671	NM_001326542,NM_001326543,NM_003112,NR_137166,XM_005249829,XM_011515486,XM_011515487,XM_017012557	SOX4	-1.18793	0.285469
145	6674	NM_001374321,NM_003114,NM_172218,XM_011517240,XM_011517241,XM_011517243,XM_011517245,XM_017013754,XM_017013755,XR_001745580,XR_001745581,XR_001745582,XR_001745583	SOX12	-1.32923	-0.541802
146	6742	NM_001256510,NM_001256511,NM_001256512,NM_001256513,NM_003143,NR_046269,XM_005250048,XM_005250049,XM_005250050,XM_005250051	SRPK1	-1.13973	-0.436759
147	6861	NM_001297774,NM_003180,XM_006723339,XM_006723340,XM_006723341,XM_017027175,XM_024451668	SYK	-1.10294	-0.177028
148	6919	NM_003195,NM_198723,XM_005260229,XM_011529022,XM_024451975,XM_024451976,XM_024451977,XM_024451978,XM_024451979,XM_024451980,XM_024451981,XM_024451982,XM_024451983,XM_024451984,XM_024451985,XM_024451986,XM_024451987,XM_024451988,XM_024451989,XR_002958521	TBL1X	-1.2647	-0.566937
149	7029	NM_001178138,NM_001178139,NM_001178140,NM_001178141,NM_001178142,NM_001375756,NM_001375773,NM_001375774,NM_001375775,NM_001375776,NM_001375778,NM_001375779,NM_001375780,NM_006286,XM_011513101,XM_011513102,XM_011513107,XM_011513108,XM_011513109,XM_017007091,XM_017007100,XM_017007104,XM_024453726,XM_024453727,XM_024453728,XM_024453730	TFAM	-1.03293	0.123332
150	7059	NM_001252607,NM_001252608,NM_007112,NR_045553,XM_006711498,XM_011509926,XM_011509927,XM_011509928,XM_011509929,XM_011509930,XM_011509931,XM_011509932,XM_011509933,XM_011509934,XM_011509935,XM_011509936,XM_017002206,XM_024449430,XR_001737384,XR_001737385,XR_001737387,XR_001737388,XR_001737389,XR_002957482,XR_002957483,XR_426793,XR_921913,XR_921914	TGFBR3	-1.3455	-0.200437
151	7162	NM_001166392,NM_001376922,NM_006670	TOP2A	-1.40296	-0.84873
152	7486	NM_000553,XM_011544639,XM_011544640,XM_024447265,XR_949470,XR_949471,XR_949472	NSD2	-1.40756	-0.63532
153	7507	NM_000380,NM_001354975,NR_027302,NR_149091,NR_149092,NR_149093,NR_149094,XM_006717278	GET1	-1.27389	-0.549788
154	7562	NM_001297560,NM_001297561,NM_021269,XM_017027201,XM_017027202,XM_017027203,XM_017027204	ZNF711	-1.20627	-0.460062
155	7841	NM_001146158,NM_006302	LRP8	-1.40083	0.9547
156	8139	NM_001377486,NM_022041	HMGA2	-2.24838	-0.850213
157	8148	NM_003487,NM_139215,XM_024450959	IFT88	-1.45935	-0.469923
158	8233	NM_005089,XM_005274597,XM_011545589,XM_017029881,XM_017029882,XM_017029883,XM_024452455,XM_024452456	CLTCL1	-1.65946	-0.489152
159	8273	NM_001142391,NM_001142392,NM_019848,XM_005277913,XM_006724847,XM_006724848,XM_011531200,XM_011531201	SMC1A	-1.03103	-0.101955
160	8317	NM_001134419,NM_001134420,NM_003503,XM_005271241,XM_005271244,XM_017002425,XM_017002426,XM_017002427,XM_024450089,XM_024450090,XR_001737461,XR_001737462	SNN	-1.30061	-0.657117
161	8329	NM_003509	CDC45	-1.10873	-0.574262
162	8408	NM_003565,XM_011538798,XM_011538799,XR_001748883	PIP4K2B	-1.02439	-0.910136
163	8448	NM_001282062,NM_001282063,NM_001282068,NM_003586,NR_104089,NR_104090,XM_011545975,XM_017023778,XM_024450472,XM_024450473,XM_024450474	RAD54L	-1.05341	-0.198623
164	8452	NM_001257197,NM_001257198,NM_003590,XM_006712800,XM_011511994,XM_011511995,XM_011511996	DYRK3	-2.0828	-0.369924
165	8488	gene-RPL3P1	CDC42BPA	-1.01566	0.613112
166	8495	NM_001256568,NM_001256569,NM_001351853,NM_001351854,NM_001351855,NM_001351856,NM_001351857,NM_001351858,NM_001351859,NM_001351860,NM_001351861,NM_001351862,NM_003621,NR_147792,XM_005253177,XM_006718349,XM_006718352,XM_006718353,XM_011520413,XM_011520414,XM_011520415,XM_011520416,XM_011520417,XM_011520418,XM_011520420,XM_017018447,XM_024448725	GEMIN2	-1.00504	-0.408429
167	8501	NM_001198810,NM_003627,XM_005274358,XM_011545320,XM_011545321,XM_011545322,XM_017018451,XM_017018452,XM_017018453,XM_024448727,XM_024448728	PRSS12	-1.64902	-0.969841
168	8505	NM_001303486,NM_001303487,NM_001303489,NM_001324381,NM_003631,NR_130168,NR_130169,NR_136752,NR_136753,NR_136754,NR_136755,NR_136756,XM_011540305,XM_011540308,XR_001747247	PPFIA4	-1.4967	-0.71085
169	8518	NM_001318360,NM_001330749,NM_003640,XM_011519136,XM_011519137,XR_929859	CNTNAP1	-1.0168	-0.648402
170	8552	NR_024616	LMO4	-1.1114	-0.867125
171	8650	NM_001005743,NM_001005744,NM_001005745,NM_001320114,NM_003744	PCDHGB4	-1.24952	-0.594784
172	8833	NM_003875,XM_011513263,XM_017007422	SAP30	-1.3393	-0.308178
173	8856	NM_003889,NM_022002,NM_033013	PROM1	-2.16796	0.0192823
174	8861	NM_001113407,NM_001321612,NM_003893,XM_017016867,XM_017016868,XM_017016869,XR_001747255	DLEU2	-1.31035	-0.420856
175	8927	NM_003458	GYG2	-1.1287	-0.630338
176	8970	NM_021058	WASF1	-1.41444	0.530504
177	9086	NM_001278612,NM_004681	PIAS2	-1.1247	-0.19309
178	9093	NM_001135110,NM_001286516,NM_005147	CLDN2	-2.56523	-0.574233
179	9125	NM_001271634,NM_001271635,NM_005444,NR_073390,XM_011512138,XM_017005248,XM_017005249	SEC22C	-1.00062	-0.502664
180	9213	NM_001135669,NM_001328662,NM_004736,NR_137330	HACD1	-1.33425	0.139185
181	9217	NM_001195677,NM_004738,NR_036633,XR_001754433	ZMYM3	-1.22373	-0.742471
182	9284	NM_006985	PIWIL1	-4.84641	0.550735
183	9318	NM_001143887,NM_004236	SNORD26	-1.49569	-0.00212087
184	9329	NM_012204,NR_133925,XM_017015318	TRIP13	-1.34609	0.341039
185	9380	NM_012203,XM_005251631,XM_017015320,XM_017015321,XM_017015323,XM_024447716,XM_024447717,XR_002956828,XR_002956829,XR_002956830,XR_002956831,XR_002956832	NRXN3	-1.30699	0.357877
186	9440	NM_004268	FADS2	-2.70426	-0.698856
187	9472	NM_004274,XM_011537378,XM_011537379,XM_011537383,XM_017021808,XM_017021811,XM_024449754,XM_024449755,XM_024449756,XM_024449757	HOMER1	-1.19325	0.587685
188	9480	NM_004852	AKAP6	-1.37156	-0.798149
189	9520	NM_001330257,NM_006310,XM_017025372,XM_017025373,XM_024451038,XM_024451039	RPH3AL	-1.09638	-0.430357
190	9545	NM_004283	BAG2	-2.37269	-0.154502
191	9620	NM_001378328,NM_014246,XM_011530553,XM_011530554,XM_011530555	RAB36	-1.13081	-0.111788
192	9726	NM_014699,XM_005255710,XM_005255711,XM_005255712,XM_011545990,XR_001752041	FAM131B	-1.37825	0.0627825
193	9733	NM_014706,XM_005269241,XM_024449284	NOS1AP	-1.08659	0.346151
194	9742	NM_014714,XM_005255725,XM_005255726,XM_006720990,XM_006720991,XM_006720992,XM_011522766,XM_011522767,XM_011522769,XM_011522771,XM_011522772,XM_017023910,XM_017023911	DOCK4	-1.02943	0.829621
195	9749	NM_001100164,NM_001100165,NM_001100166,NM_014721	CCP110	-1.62158	-0.77734
196	9766	NM_014734	ZSCAN12	-1.01061	-0.397375
197	9771	NM_001367600,NM_001367601,NM_001367602,NM_001367603,NM_012294,XM_005249916,XM_011515652,XM_017012837	HDAC4	-1.83167	-0.892158
198	9788	NM_001282971,NM_001282974,NM_001363294,NM_001363295,NM_001363296,NM_001363297,NM_001363298,NM_001363299,NM_001363300,NM_001363301,NM_001363302,NM_014751,XM_005251111,XM_005251113,XM_006716700,XM_006716701,XM_006716702,XM_006716703,XM_006716704,XM_006716705,XM_006716706,XM_011517403,XM_011517404,XM_011517407,XM_017014086,XM_017014087,XM_017014088,XM_017014089,XM_017014090,XM_017014091,XM_017014092…	TBC1D5	-1.0801	-0.313353
199	9798	NM_001270975,NM_001270976,NM_001270977,NM_001270978,NM_001270979,NM_014761	DLGAP5	-1.10292	0.0224793
200	9836	NM_014793	ARHGAP11A	-1.13249	0.602837
201	9844	NM_001039459,NM_001206480,NM_001206482,NM_014800,NM_130442,NR_038120,XM_005249919,XM_006715805,XM_011515654,XM_017012839,XM_024447008,XR_001744894	DNAJC6	-1.39639	0.696546
202	9851	NM_001351225,NM_014804,NR_147086,NR_147087,NR_147088,XM_006721612,XM_011524090,XM_011524091,XM_011524095,XM_011524096,XM_011524098,XM_011524099,XM_011524100,XM_017025455,XR_001752707,XR_001752708,XR_001752709,XR_934126	GINS1	-1.10724	-0.389898
203	9869	NM_001145415,NM_001243491,NM_001366417,NM_001366418,NM_012432,XM_017002955	CEP170	-2.36859	-0.353518
204	9895	NM_001172631,NM_014844	TBC1D4	-1.04009	-0.106737
205	9939	NM_005105	LPGAT1	-1.02708	-0.900289
206	9941	NM_001145464,NM_005107,NR_134938,NR_153322,NR_153323,NR_153324,NR_153325,NR_153326,NR_153327,NR_153328,NR_153329,NR_153330,XM_005265635,XM_006713442,XM_017007584,XM_017007585,XM_017007586,XM_017007587,XM_017007588,XM_017007589,XM_017007590,XM_017007591,XM_017007592,XM_017007593,XM_017007594,XM_024453847,XM_024453848,XM_024453849,XR_940528,XR_940529,XR_940530	KIF14	-1.08196	0.4535
207	9969	NM_005121,XM_011525551,XM_011525552,XM_011525553	HS3ST1	-1.70225	-0.576953
208	9980	NM_001320714,NM_005128,XM_017028509,XR_001754923,XR_937581	FGF19	-2.50912	0.333529
209	10068	NM_001039659,NM_001039660,NM_001145055,NM_001145057,NM_005699,NM_173042,NM_173044,XM_017017059,XM_017017060,XM_017017061,XM_017017062,XM_017017063,XM_024448303,XM_024448304	FARSB	-1.3078	-0.490737
210	10110	NM_001199264,NM_016276,NM_170693	TSPAN5	-1.55982	0.191766
211	10152	NM_001282925,NM_001282926,NM_001282927,NM_001282932,NM_001375662,NM_001375663,NM_001375664,NM_001375665,NM_001375666,NM_001375667,NM_001375668,NM_001375669,NM_001375670,NM_001375671,NM_001375672,NM_001375673,NM_001375674,NM_001375675,NM_001375676,NM_001375677,NM_001375678,NM_001375679,NM_001375680,NM_001375681,NM_001375682,NM_001375683,NM_001375684,NM_001375685,NM_001375686,NM_001375687,NM_001375…	RBM12	-1.1298	-0.108351
212	10163	NM_001201404,NM_006990	ABI2	-1.04559	-0.242807
213	10193	NM_001242826,NM_005785,NM_194358,NM_194359,NR_040053,XM_005268561,XM_011537734,XM_011537735,XR_002957281	CNIH1	-1.02092	-0.427381
214	10256	NM_001297647,NM_001297648,NM_006314	GPHN	-1.07315	-0.423094
215	10274	NM_005862,XM_011512329,XM_011512331,XM_017005523,XM_017005524,XM_017005525,XR_001739978	ABCC4	-1.72545	-0.712192
216	10371	NM_006080,XM_005250110,XM_005250111,XM_006715839,XM_011515734,XM_017011673,XM_024446633	HMGB1P4	-1.02804	-0.938752
217	10379	NM_006084	HMGB1P1	-1.12743	-0.483304
218	10380	NM_001286149,NM_001286150,NM_001286151,NM_006085,XM_005272998,XM_005272999,XM_005273000,XM_005273004,XM_005273005,XM_006711114,XM_011509063,XM_011509064,XM_011509065,XM_017000043,XM_017000044,XM_017000045,XM_017000046	NPM3	-1.0027	-0.372373
219	10389	NM_006089,NR_033717,XM_006724458,XM_017029219,XM_017029220,XM_017029221,XM_017029222	SEMA3A	-3.22267	-0.124719
220	10396	NM_001105529,NM_006095,XM_005248043,XM_011513615,XM_011513616,XM_011513618,XM_017007645,XM_017007646,XM_017007647,XR_001741094,XR_925117,XR_925118	TUBB4A	-1.81615	-0.0421037
221	10401	NM_006099	SCML2	-1.45249	-0.985902
222	10472	NM_001278196,NM_006352,NM_205768,XM_005273006,XM_017000060	MAD2L2	-1.05355	-0.200742
223	10522	NM_001293634,NM_001367390,NM_021008,XM_011519842,XM_024448325,XM_024448326,XM_024448327	SEMA4F	-1.42254	-0.680749
224	10607	NM_006453	SMC2	-1.34278	-0.408207
225	10616	NM_001323956,NM_001323958,NM_001323960,NM_006462,NM_031229,NR_136659,XM_005260645,XM_011529137,XM_011529138,XM_011529139,XM_011529140,XM_017027594,XM_017027595,XR_001754130,XR_001754131,XR_937029	PAICS	-1.02453	-0.207116
226	10653	NM_001166103,NM_021102	RGS14	-1.10288	-0.576914
227	10735	NM_001042749,NM_001042750,NM_001042751,NM_001282418,NM_001375375,NM_006603,XM_005262357,XM_005262358,XM_005262359,XM_005262360,XM_005262361,XM_006724727,XM_006724728,XM_011531253,XM_017029232,XM_017029233,XM_017029235,XM_024452326,XM_024452327,XM_024452328,XM_024452329	POLQ	-1.06435	0.335595
228	10755	NM_005716,NM_202468,NM_202469,NM_202470,NM_202494,XM_017026147,XM_017026148	PLK4	-1.12431	0.370778
229	10799	NM_001286132,NM_001286133,NM_006638,XM_011514253,XM_024446309,XM_024446310,XR_926031	NEK6	-1.23154	-0.341201
230	10801	NM_001113491,NM_001113492,NM_001113493,NM_001113494,NM_001113495,NM_001113496,NM_001293695,NM_001293696,NM_001293697,NM_001293698,NM_006640	WDR4	-1.09791	-0.36311
231	10802	NM_001252231,NM_021982,XM_006714523,XM_017008961,XM_017008962,XM_017008963,XR_948228	NCKAP1	-1.35513	0.713985
232	10809	NM_006645	ZNF273	-1.10438	0.598803
233	10810	NM_001291965,NM_006646,XM_011534889,XM_011534890,XM_024449315	ZNF460	-1.14941	0.934939
234	10813	NM_001166221,NM_006649,XM_017029237,XM_017029238	MTHFD2	-1.05754	0.490106
235	10847	NM_006662	CPLX1	-1.39278	0.107559
236	10856	NM_001321190,NM_001321191,NM_006666,NR_135578,XM_011526330	NEU3	-1.30328	-0.781227
237	10947	NM_001134296,NM_006803,XM_017012977,XR_001745459	PRDX3	-1.07864	-0.457981
238	10951	NM_001127228,NM_006807	POP1	-1.28611	0.88154
239	10962	NM_006818	CBX1	-1.10635	-0.580365
240	11098	NM_001293179,NM_001293180,NM_007173,NR_120591,NR_120592,NR_120593	HSF2BP	-2.28237	-0.932292
241	11120	NM_001197233,NM_001197234,NM_007049,NM_078476	KRR1	-1.16832	0.571401
242	11129	NM_001278439,NM_007056,NR_103529,XM_011526396,XM_011526397,XR_002958247	CIT	-1.18052	-0.0384694
243	11168	NM_001128217,NM_001317898,NM_001317900,NM_021144,NM_033222,XM_024447399,XM_024447400,XM_024447401,XM_024447402	LSM6	-1.07115	-0.71666
244	11179	NM_021994,XM_005250129,XM_011515768,XM_017011720	NUDT6	-1.35608	-0.613012
245	11182	NM_001145099,NM_017585,XM_011518189,XM_017014236,XM_017014237,XM_017014238,XR_001746172,XR_001746173,XR_001746174,XR_001746175	NUDT3	-1.4546	-0.728457
246	11186	NM_001206957,NM_007182,NM_170712,NM_170713,NM_170714,XM_011533316,XM_024453328	PSIP1	-1.24621	-0.907475
247	22849	NM_001178137,NM_014912,XM_005269630,XM_006717714,XM_006717715,XM_011539514,XM_011539515,XM_011539517,XM_011539518,XM_011539519,XM_011539520,XM_011539522,XM_011539523,XM_017015927,XM_024447893,XM_024447894,XM_024447895,XR_001747063,XR_001747064	ZFP30	-1.06119	-0.366273
248	22873	NM_014934,NM_198968,XM_005254032,XM_006719916,XM_006719917,XM_006719918,XM_006719920,XM_017020444,XM_017020445,XM_017020446,XM_017020447,XR_001749510,XR_001749511,XR_001749512	CILK1	-1.16559	-0.223145
249	22876	NM_001243194,NM_001243195,NM_014937,XM_006717720,XM_011539524,XM_011539525,XM_011539527,XM_011539528,XM_011539529,XM_017015936,XM_024447897	FNDC3A	-1.0014	-0.376179
250	22971	gene-RPL41P1	SHANK2	-1.06977	-0.566796
251	23014	NM_015002,NM_033624,XM_017019037,XM_017019038,XM_017019039	IGSF9B	-1.63564	-0.397782
252	23029	NM_001346738,NM_015014,NR_027762,NR_144490,NR_144491,NR_144492,XM_011544133	GOLGA8A	-1.09756	-0.319724
253	23039	NM_001100161,NM_001362802,NM_015024,NR_156173	KDM1A	-1.23909	0.272278
254	23059	NM_001330454,NM_015041,NM_024793,XM_006720867,XM_017023073,XR_001751874,XR_002957794	TNIK	-2.38212	0.145503
255	23091	NM_001076788,NM_001330564,NM_001330565,NM_001330566,NM_001330567,NM_001382206,NM_001382207,NM_001382208,NM_001382209,NM_001382210,NM_001382211,NM_001382212,NM_001382213,NM_001382214,NM_015070,NR_167893,XM_005266302,XM_005266303,XM_005266304,XM_005266305,XM_005266306,XM_017020475,XM_017020476,XM_017020477,XM_017020478,XM_024449333	MYCBP2	-1.06713	0.507564
256	23096	NM_001111125,NM_001243197,NM_015075,XM_006724579,XM_006724580,XM_006724581,XM_006724582,XM_006724583,XM_006724584,XM_011530773,XM_011530774,XM_011530776,XM_011530777,XM_017029359,XM_017029360,XR_938365	ERC1	-1.04678	-0.416629
257	23105	NM_015082,XM_011543283,XM_011543284,XM_011543286,XM_011543287,XM_017009251	ARHGAP26	-1.465	-0.940629
258	23116	NM_001308120,NM_015091,NR_131765,XM_011536571,XM_017021098,XM_017021099,XM_017021100,XR_001750194,XR_001750195,XR_943403	MCF2L2	-1.40372	0.313068
259	23118	NM_001292034,NM_001292035,NM_001369506,NM_015093,NR_125861,XM_011535633,XM_017010592	FSTL4	-1.34172	0.0707438
260	23239	NM_194449,XM_011525886,XM_024451105	NUP210	-1.23832	-0.478966
261	23269	NM_001080541,NM_001164273,XM_005254243,XM_005254244,XM_005254245,XM_005254246,XM_005254247,XM_005254248,XM_005254249,XM_005254252,XM_005254253,XM_005254254,XM_006720443,XM_006720445,XM_011521397,XM_011521398,XM_011521399,XM_011521400,XM_017022028,XM_017022029,XM_017022030,XM_017022031,XM_017022032,XR_001751172,XR_002957629,XR_002957630	MTCL1	-2.28812	0.444144
262	23272	NM_001112736,NM_001363940,NM_001365635,NM_001365636,NM_001365637,NM_001365638,NM_015224,XM_006713078	DDHD2	-1.01041	-0.654689
263	23303	NM_015254,XM_005273458,XM_011544457,XM_011544458,XM_011544459,XM_011544460,XM_011544461,XM_017013257	AGTPBP1	-1.00432	0.052491
264	23333	NM_001366673,NM_015283,XM_011515246	TRIM2	-1.13666	0.491128
265	23334	NM_001365999,NM_015284,XM_005270686,XM_011541106,XM_011541107,XM_017000819,XM_017000820,XM_017000821,XR_001737075,XR_001737076,XR_001737077,XR_002956151	RPGRIP1L	-1.06753	-0.230861
266	23380	NM_001170637,NM_001300952,NM_001377444,NM_001377445,NM_001377446,NM_001377447,NM_015326,XM_011509354,XM_011509355,XM_011509356,XM_017000838,XM_017000840,XM_024446014,XM_024446015	KIAA0895	-1.72062	-0.213903
267	23423	NM_001301203,NM_001330376,NM_001363735,NM_007364,NR_125394	COTL1	-1.25084	-0.0156668
268	23432	NM_001267609,NM_001267610,NM_001267611,NM_001267612,NM_001267613,NM_001267614,NM_001349632,NM_001349633,NM_001349634,NM_001349635,NM_001375883,NM_001375884,NM_001375885,NM_001381909,NM_153832,XM_005245055,XM_006711251,XM_006711253,XM_011509371,XM_011509372,XM_011509373,XM_011509376	NCS1	-1.02733	-0.0315042
269	23479	NM_001301140,NM_001301141,NM_001320042,NM_014301,NM_213595,NR_135127,XM_011538100,XM_011538101	CBX6	-2.48272	-0.264953
270	23480	NM_001012456,NM_014302	NPTXR	-3.07264	0.62066
271	23755	gene-SIRPAP1	SH3BP4	-1.02787	-0.482633
272	25788	NM_001205262,NM_001205263,NM_012415	FJX1	-1.13652	0.590947
273	25791	NM_001114090,NM_019850,XM_011510923,XM_011510924,XM_011510925	ZNF318	-1.34222	-0.388826
274	25862	NM_001286554,NM_018561	PP7080	-1.6682	0.0497283
275	25943	NM_001009984,XM_005260684,XM_005260687,XM_011529208,XM_017027783,XR_001754226,XR_001754227	GEMIN5	-1.09551	0.0367367
276	25950	NM_001128142,NM_001199682,NM_001278247,NM_001278248,NM_015485,NR_103483,NR_103484	WWTR1	-1.99774	-0.845136
277	25989	NM_001099436,NM_001284364,NM_001284365,NR_104307,NR_104308,NR_104309,XM_005254289,XM_017022068,XM_017022069,XM_017022070,XM_017022071,XM_017022072,XM_024449897,XR_001751209,XR_001751210,XR_931789,XR_931790,XR_931791,XR_931792	MMACHC	-1.2198	-0.92105
278	26065	NM_001114093,NM_015578,XM_005258719,XM_005258720,XM_005258721,XM_011526708,XM_017026575,XM_017026576,XM_017026577	FAM169A	-3.90096	-0.510786
279	26100	NM_001033518,NM_001033519,NM_001033520,NM_001278299,NM_015610,NM_016003,XM_006715685,XM_017011952	GPSM1	-1.08443	-0.777336
280	26259	NM_012174,NM_153348,XM_005253867,XM_005253868,XM_017019175,XM_017019176,XM_017019177,XM_017019178,XM_024448937,XR_001748653,XR_001748654	PHGDH	-1.55912	0.241483
281	26297	NM_012139,NR_104040,NR_104041	FBXO5	-1.40263	-0.573709
282	26298	NM_001206615,NM_001206616,NM_001378041,NM_001378042,NM_001378043,NM_001378044,NM_001378045,NM_001378046,NM_001378047,NM_001378048,NM_001378049,NM_001378050,NM_001378051,NM_001378052,NM_001378053,NM_001378054,NM_001378055,NM_001378056,NM_012153,NR_165390,NR_165391,XM_005252861,XM_024448431,XM_024448434	FBXO4	-1.1192	-0.927827
283	26469	NM_001142370,NM_014369,XM_006712416,XM_006712417,XM_017003798,XM_024452789	SACS	-2.01641	0.639118
284	26508	NM_014571,XM_005270745	LHX6	-1.33491	-0.460142
285	26747	NM_012345,XR_941559	ITGB1BP2	-1.39669	-0.75236
286	26771	NR_002574	CKAP2	-1.30533	0.575196
287	26790	NR_002572	SNORA71B	-1.31665	0.492432
288	26791	NR_002571	SNORA71A	-1.09032	0.369603
289	26793	NR_002739	SNORA69	-2.01411	-0.176868
290	26804	NR_002748	SNORD59A	-1.17026	-0.791813
291	26819	NR_000021	SNORD45B	-1.65956	-0.102875
292	26953	NM_001243202,NM_001243203,NM_012416,XM_017014624	SNORD24	-1.19024	0.882609
293	26995	NM_001329861,NM_001329862,NM_001329863,NM_015679	COPG2	-1.27884	-0.877876
294	27107	NM_014415,XM_011512689,XM_011512690	MTBP	-1.004	0.0957712
295	27173	NM_001271957,NM_001271958,NM_001271959,NM_001271960,NM_001271961,NM_014437	FAM184B	-1.41659	0.965592
296	27243	NM_014453,NM_198426,XM_005258746,XM_005258747	DISC1	-1.42758	0.333076
297	27244	NM_001199933,NM_001199934,NM_014454	HCAR1	-1.31196	-0.209727
298	27434	NM_001284330,NM_001284331,NM_001362683,NM_013284,NR_104299,NR_156112,NR_156113	KCNMB4	-1.33643	-0.994193
299	29071	NM_001011551,NM_152692	IFT81	-1.23249	-0.765348
300	29123	NM_001256182,NM_001256183,NM_013275,NR_045839,XM_006721184,XM_011523051,XM_011523053,XM_011523054,XM_011523055,XM_011523056,XM_011523057,XM_017023182,XM_017023183,XM_017023184,XM_017023185,XM_017023186,XM_017023187,XM_024450244	STXBP6	-1.09297	-0.834366
301	29844	NM_001321792,NM_013342,XM_005278261,XR_935813	UHRF1	-1.0338	-0.0104303
302	29890	NM_013286	PARVB	-1.46015	-0.502139
303	29941	NM_001317926,NM_013355,XM_005251946,XM_006717080,XM_017014649,XM_017014650	FAM216A	-1.60679	-0.275735
304	30812	NM_014587	LRP12	-1.04727	-0.0951143
305	50486	NM_015714	SOX8	-3.81774	0.569667
306	51008	NM_001198798,NM_001198799,NM_001198800,NM_001369085,NM_001369086,NM_001369087,NM_001369088,NM_001369089,NM_001369090,NM_001369091,NM_001369092,NM_001369093,NM_001369094,NM_001369095,NM_001369096,NM_001369097,NM_001369098,NM_001369099,NM_001369100,NM_001369101,NM_001369102,NM_001369103,NM_001369104,NM_001369105,NM_001369106,NM_001369107,NM_001369108,NM_001369109,NM_001369110,NM_001369111,NM_001369…	HDGFL3	-1.51667	-0.615467
307	51081	NM_015971	GMNN	-1.15713	-0.442064
308	51477	NM_001170938,NM_001253389,NM_016368,NR_045573,NR_045574,XM_011528059,XM_024451536,XM_024451537,XM_024451538	POLK	-1.14951	-0.789501
309	51552	NM_016322	DTL	-1.31677	-0.649002
310	51559	NM_001031701,XM_011538476,XM_017019454,XR_001748756,XR_001748757,XR_001748758,XR_001748759,XR_001748760,XR_944574,XR_944580,XR_944581,XR_944582	LARS1	-1.03227	-0.263383
311	51603	NM_001007239,NM_014955,NM_015935	NT5DC3	-1.33539	0.210757
312	51639	NM_016047	NBAS	-1.00993	-0.367493
313	51729	NM_016312	MPP6	-1.58105	-0.0102186
314	53405	NM_001114086,NM_001256023,NM_001370649,NM_001370650,NM_016929,NR_045672,NR_045673,NR_045674,XM_011514692,XM_011514694,XR_926258	STK26	-1.08827	0.465864
315	53844	NR_024086	IL17D	-1.42363	-0.823299
316	54028	gene-RPL23P2	ADAM22	-1.13124	-0.287556
317	54716	NM_020208,NM_022405,XM_011533847,XM_011533848	CCNJ	-1.06978	0.14527
318	54790	NM_001127208,NM_017628,XM_005263082,XM_006714242,XM_017008319,XM_024454102,XM_024454103,XR_001741246,XR_244633,XR_427546,XR_938746,XR_938747	BTN2A3P	-1.14496	-0.305249
319	54808	NM_001353210,NM_001353211,NM_001353212,NM_001353213,NM_001353214,NM_001353215,NM_001353216,NM_001374428,NM_001374429,NM_001374430,NM_001374431,NM_001374432,NM_001374433,NM_001374434,NM_001374435,NM_001374436,NM_001374437,NM_001374438,NM_001374439,NM_001374440,NM_001374441,NM_001374442,NM_001374443,NM_001374444,NM_017653,XM_006722492,XM_011526036,XM_011526037,XM_011526038,XM_011526039,XM_011526040…	IL17RD	-1.58524	-0.660128
320	54832	NM_001018088,NM_017684,NM_018080,NM_020821,XM_011521713,XM_011521714,XR_001751332,XR_931855	HAUS6	-1.21101	0.0560777
321	54853	NM_017706,XM_005268469,XM_017009600	ERCC6L	-1.07154	0.418881
322	54925	NM_001284527,NM_001284528,NM_001284529,NM_001324340,NM_001324341,NM_001324342,NM_001324343,NM_001324344,NM_001324345,NM_001324346,NM_017810,XM_005255403,XM_011522555,XM_017023371,XM_017023372,XM_017023373	NCAPG2	-1.01052	0.0533026
323	55000	NR_002323,NR_110492,NR_110493,NR_152867,NR_152868,NR_152869,NR_152870,NR_152871	TTC12	-1.46425	-0.640547
324	55014	NM_017919,XM_011518820,XM_011518821,XM_011518823,XM_017014875,XM_024447593,XR_001746332	ULK4	-1.09542	-0.485391
325	55028	NM_001100621,NM_001100622,NM_001288770,NM_001288771,NM_001351264,NM_001351265,NM_017941,NR_110105,XM_006721966,XM_011524961,XM_011524962	TESC	-1.49293	0.0322692
326	55117	NM_001146335,NM_018057,NM_182767,XM_011538525	RADX	-2.42968	0.734684
327	55152	NM_001009996,NM_001276405,NM_018114,XM_005265269,XM_006713219,XM_011533891,XM_011533892,XM_011533893,XM_017006723,XR_001740191,XR_940464	SLC6A15	-1.66636	0.377092
328	55165	NM_001127182,NM_018131,XM_011539918,XM_011539919,XM_011539920,XM_017016372,XM_017016373	SRBD1	-1.00314	-0.720095
329	55193	NM_001350074,NM_001350075,NM_001350076,NM_001350077,NM_001350078,NM_001350079,NM_001366070,NM_001366071,NM_001366072,NM_001366073,NM_001366074,NM_001366075,NM_001366076,NM_018313,NM_181042,XM_005265279,XM_005265280,XM_005265282,XM_011533900,XM_011533902,XM_011533903,XM_017006725,XM_017006726,XM_017006727,XM_017006728,XM_017006729,XM_017006730,XM_017006731,XM_017006732,XM_017006733,XM_017006734,XM…	CEP55	-1.01131	0.0573917
330	55246	NM_001304529,NM_001304530,NM_001304532,NM_018246,NR_130761,NR_130762,NR_156432,XM_011544570,XM_011544571	RCBTB1	-1.77828	-0.793127
331	55253	NM_018264,NR_134540,XM_011516372,XM_017012392,XR_001744831,XR_001744832,XR_001744833,XR_001744834,XR_002956462	LRRC20	-1.39261	0.162375
332	55279	NM_001350134,NM_001350135,NM_001350136,NM_001350137,NM_001366093,NM_001366095,NM_001366096,NM_001366097,XM_011534340,XM_017006789,XM_017006791,XM_024453623	NEIL3	-1.27964	-0.180131
333	55284	NM_001001481,NM_001271015,NM_018299,NR_073119,NR_073120,NR_073121	PCMTD2	-1.236	0.453429
334	55347	NM_001272069,NM_018394,NR_073570,NR_073571,XM_011512960	MIS18BP1	-1.10936	-0.178157
335	55466	NM_001130182,NM_001130183,NM_018602,XM_005254535,XM_006720601	LAPTM4B	-1.22002	-0.451329
336	55471	NM_001083946,NM_001350024,NM_001350025,NM_001350027,NM_144736,NR_146401,NR_146402,NR_146403,NR_146404,NR_146405,NR_146406,NR_146407,NR_146408,NR_146409,NR_146410,XM_005264410,XM_011532956,XM_024452977,XR_002959313	HJURP	-1.05752	-0.762292
337	55571	NM_017546	HES6	-1.63544	0.0194551
338	55633	NM_017772,NR_130108,XM_011514738,XM_011514739,XR_241906,XR_427833,XR_926270	KIF21A	-1.10142	-0.399914
339	55668	NM_001322026,NM_001322027,NM_001322028,NM_001322029,NM_001322030,NM_001322031,NM_001322032,NM_017926,NM_017972,NR_110314,XM_006720191,XM_017021427,XM_017021428,XM_017021429,XM_017021430,XM_017021431,XM_017021432,XM_017021433,XR_001750414,XR_001750415,XR_001750416,XR_001750417,XR_001750418	DEPDC1	-1.08448	-0.419941
340	55739	NM_001242881,NM_001242882,NM_001242883,NM_018210,NR_040103,NR_040104	NDC1	-1.14421	0.204414
341	55752	NM_001306147,NM_018243,XM_006714259,XM_017008400,XM_017008401,XM_017008402,XM_017008403,XM_017008404	CEP72	-1.62356	-0.265281
342	55766	NM_177925,NR_027716	ENAH	-1.37758	-0.201247
343	55805	NM_001377440,NM_001377441,NM_001377442,NM_001377443,NM_018409,XM_011532111,XM_017008410,XM_017008411,XM_024454134,XM_024454135,XM_024454136,XM_024454137,XM_024454138	PRR11	-1.19247	-0.863562
344	55829	NM_018445,NM_203472	DEPDC1B	-1.27877	-0.131862
345	55850	NM_018467,XM_017026976	SPATA7	-1.09733	-0.556145
346	55872	NM_001278945,NM_001363040,NM_018492	CENPJ	-1.00956	0.264187
347	55930	NM_018728,XM_011521781,XM_017022408,XM_017022409,XM_017022410	PBK	-1.01655	0.0255171
348	56105	NM_018914,NM_032091,NM_032092	MYO5C	-1.08349	-0.210506
349	56164	NM_001260504,NM_001260505,NM_031414,NM_032944,NR_048542,XM_006715758,XM_011515449,XM_011515450,XM_011515452	SEPTIN3	-2.60916	-0.328343
350	56271	NM_001080425,NM_001127688	PCDHGB5	-1.32382	0.24456
351	56848	NM_001204158,NM_001204159,NM_001204160,NM_001243876,NM_020126,XM_006723292,XM_011527133,XM_011527134,XM_017027008,XM_017027010	CHST7	-1.35335	-0.0424335
352	57048	NM_001201576,NM_001369407,NM_001369420,NM_001369421,NM_001369422,NM_020360	BBX	-1.22315	-0.142878
353	57053	NM_001303034,NM_001303035,NM_020402,XM_011520234	KIF15	-1.2321	-0.434639
354	57108	gene-KMT5AP1	PDXP	-1.24188	-0.409389
355	57149	NM_001128301,NM_001128302,NM_001302835,NM_001302836,NM_001369631,NM_001369632,NM_001369633,NM_001369634,NM_001369635,NM_001369636,NM_001369637,NM_001369638,NM_001369639,NM_001369641,NM_001369642,NM_001369644,NM_001369645,NM_020424,NR_126516,NR_126520,NR_126521,NR_126527,NR_126528,NR_161425,NR_161426,NR_161427,NR_161429,NR_161430,NR_161431,NR_161432,XM_011545900,XM_011545901,XM_011545908,XM_017023…	NAT14	-1.42954	-0.588899
356	57158	NM_020433,NM_175913,XM_006723833	ZNF695	-1.03727	0.823055
357	57169	NM_021035	LYRM4	-1.02417	-0.769446
358	57559	NM_020799,XM_006717928,XM_006717930,XM_011539983,XM_011539985,XM_017016453,XM_017016455,XM_017016456,XM_017016457,XM_017016458	CASKIN1	-1.45505	0.29409
359	57590	NM_020830	NLGN2	-1.10253	-0.499443
360	57604	NM_001099677,NM_020844,XM_005273584,XM_005273585,XM_005273586,XM_005273588,XM_005273590,XM_005273591,XM_011544596,XM_011544597,XM_011544598,XM_011544600,XM_011544601,XM_017013705,XM_017013706,XM_017013710,XM_017013714,XM_024447214,XM_024447215,XM_024447216,XM_024447217,XM_024447218,XM_024447219	ZNF319	-1.00675	-0.951936
361	57619	NM_020859	KCNT1	-3.12684	0.205365
362	57628	NM_001004360,NM_001178034,NM_001178036,NM_001178037,NM_001321905,NM_001321906,NM_001321907,NM_001321908,NM_001321909,NM_001321910,NM_001321911,NM_001321912,NM_001321913,NM_001321914,NM_020868,XM_017004566,XM_024453023	CFAP97	-1.25066	-0.36667
363	57643	NM_020883,XM_011541861,XM_017001913	BAHCC1	-1.10939	-0.334625
364	57659	NM_001128833,NM_020899,XM_006721563,XM_006721564,XM_011523972	ZNF492	-1.22585	-0.0833059
365	57670	NM_001164665,NM_020910,XM_011516442	DPP10	-1.88012	-0.266094
366	57692	NM_020932	CIP2A	-1.4128	-0.411176
367	57716	NM_020956,NM_181882,XM_011527171,XM_017027046,XM_017027047	GPAM	-1.09499	-0.189568
368	57724	NM_020964,XM_011526122,XM_017025889,XM_017025890,XM_017025891,XM_017025892,XM_017025893,XR_001753256,XR_001753257	CACHD1	-1.70816	-0.357446
369	57730	NM_001353337,NM_025190,XM_005263995,XM_006712661,XM_011511555,XM_011511556,XM_011511557,XM_011511558,XM_017004578,XM_017004579,XM_017004580,XM_017004581,XM_017004582,XM_017004583,XM_017004584,XM_017004585,XM_017004587,XM_017004588,XM_017004589,XM_017004590,XM_017004592,XM_017004593,XM_017004594,XM_017004595,XM_024453026,XM_024453027,XR_001738869,XR_001738871,XR_002959321,XR_922976	KIAA1586	-1.31499	0.0101555
370	57732	NM_001172656,NM_001172657,NM_001172658,NM_001172659,NM_001172660,NM_020972,XM_006713900,XM_006713902,XM_006713904,XM_011513540,XM_011513541,XM_017008502,XM_017008503,XM_017008504,XM_017008505,XM_017008506,XM_017008507,XM_017008508,XM_017008509,XM_017008510,XR_001741313,XR_001741314	MAGEE1	-1.11461	-0.140834
371	57794	NM_172231,XM_005260002,XM_011528155,XM_024451627,XM_024451628	SHTN1	-1.0032	-0.147934
372	58515	NM_021237	PLEKHB1	-1.72142	-0.312867
373	59084	NM_001290072,NM_001290073,NM_021572,XM_005249260,XM_011514786	ZNF71	-1.20003	-0.227879
374	60312	NM_001134647,NM_001371090,NM_001371091,NM_198595,XM_006713909,XM_011513544,XM_017008535,XM_017008536	RRAGD	-1.11101	0.12694
375	60672	NM_021933,XM_005263487,XM_011541895,XM_011541896	TGIF2	-1.04557	-0.884515
376	63899	NM_022072,XM_024453699	DHX35	-1.04105	-0.204677
377	64110	NM_022149	CLSPN	-1.13341	0.373652
378	64127	NM_001293557,NM_001370466,NM_022162,NR_163434,XM_006721242,XM_006721243,XM_011523259,XM_011523260,XM_011523261,XM_017023535,XM_017023536,XM_017023537,XM_017023538,XR_429725,XR_429726,XR_933387	OXCT2	-1.20995	-0.0653417
379	64750	NM_022739,XM_005257585	PCNX4	-1.41884	-0.582717
380	64756	NM_001042546,NM_001243728,NM_001256418,NM_022745	ALDH8A1	-2.89806	0.72577
381	64772	NM_001042573,XM_006722017,XM_006722018,XM_006722019,XM_017024961,XR_001752594,XR_429918,XR_429919,XR_429920,XR_934534,XR_934535,XR_934536	NUCKS1	-1.03008	-0.0644353
382	65062	NM_001044385,NM_152388	NT5DC2	-1.0615	-0.430498
383	65065	NM_001114132,NM_001378026,XM_005246787,XM_005246788,XM_006712698,XM_011511658,XM_011511659,XM_011511660,XM_011511662,XM_011511663,XM_017004729	CENPH	-1.82274	-0.850352
384	65264	NM_023079	TMEM237	-1.19159	-0.762208
385	79033	NM_001301698,NM_001301699,NM_001301700,NM_001301701,NM_024066,XM_005271186,XM_006710891,XM_017002301,XM_017002302,XM_017002303,XM_017002304,XM_017002305,XM_024449712	RHPN1-AS1	-1.21787	-0.818485
386	79056	NM_024081,XM_006718313,XM_006718314	CAMKV	-2.30677	-0.536282
387	79135	NM_024122,NR_026545,XM_011545584,XM_011545585,XM_011545586,XM_011545587,XM_017029837,XM_024452447	DSCC1	-1.38177	0.221289
388	79172	NM_001199803,NM_001322101,NM_024322,NR_136182,NR_136183,NR_136184,XR_244957	APOO	-1.04062	-0.368715
389	79176	NM_024326,XM_005270149,XM_005270150,XM_005270151,XM_017016631	CCDC28B	-1.29653	-0.00164194
390	79363	NM_030907,XM_011542126	PLEKHF1	-1.32794	-0.374988
391	79585	NM_001201472,NM_001201473,NM_001351729,NM_024535	HMGN5	-1.3002	-0.932892
392	79586	NM_001195731,NM_024536,XM_011511838	BCL2L14	-1.05561	-0.655935
393	79628	NM_024577	TMEM231	-1.44614	-0.597264
394	79632	NM_001100411,NM_001288576,NM_024581	RNF128	-1.34608	0.858596
395	79644	NM_024592,XM_005265766,XM_005265767,XM_017008601	CERS4	-1.47301	0.22715
396	79650	NM_001195302,NM_001204911,NM_001330568,NM_001330569,NM_024598	TANGO6	-1.04761	-0.554505
397	79677	NM_001142286,NM_024624,XM_011533107,XM_011533108,XM_017004913,XM_017004914,XM_017004915,XM_017004916,XR_939716	SRD5A3	-1.39202	-0.926897
398	79684	NM_001308027,NM_001312919,NM_001312920,NM_001312921,NM_001352400,NM_001352401,NM_024631,XM_005271674,XM_006718905,XM_006718906,XM_011542981,XM_011542982,XM_017018296,XM_017018297,XM_017018298,XR_002957196	MAP7D3	-1.1028	-0.438115
399	79841	NM_024783,XM_005253138,XM_005253139,XM_005253140,XM_005253141,XM_006718327,XM_006718328,XM_011520372,XM_011520373,XM_011520374,XM_011520375,XM_011520376,XM_011520377,XM_011520378,XM_011520379,XM_011520381,XM_017018331,XM_017018332,XM_017018333,XR_001747981,XR_242823,XR_242824,XR_428852,XR_930908,XR_930909,XR_930910,XR_930911	VASH2	-1.79825	-0.366694
400	79867	NM_001143850,NM_024809,XM_005253623,XM_006719605,XM_017019974,XM_017019975	QSER1	-1.30396	-0.484521
401	79871	NM_024813,XM_005271223,XM_011542167,XM_017002362,XM_017002363,XM_017002364,XR_246295	LONRF3	-1.57901	-0.610737
402	79883	NM_001146254,NM_001146255,NM_001370095,NM_024825,XM_006722902,XM_006722903,XM_011528308,XM_011528309,XM_011528310,XM_011528311,XM_011528313,XM_011528314,XM_011528316,XM_017027313,XM_024451726	MFSD13A	-1.56448	-0.91543
403	79939	NM_024881	THNSL1	-1.23881	-0.889895
404	79959	NM_001271989,NM_024899,NR_073537,XM_005258149,XM_017025981,XM_017025982,XM_017025983,XM_017025984,XM_017025985,XM_017025986,XM_017025987	ATAD5	-1.04954	0.346744
405	79969	NM_001031722,NM_001190724,NM_001254952,NM_001318762,NM_001318763,NM_024909,NR_033823	SPEF2	-2.08206	-0.593178
406	79970	NR_027788,NR_027789	MAP6D1	-1.57168	0.758975
407	80028	NM_001321213,NM_001363441,NM_001363442,NM_001367780,NM_001367781,NM_024963	TTC26	-1.03824	-0.363077
408	80144	NM_001166133,NM_025074	ANP32A-IT1	-1.00878	0.137605
409	80148	NM_001146343,NM_001146345,NM_025078,XM_005266770,XM_011526188,XM_017025997,XM_017025998,XM_017026000,XM_017026001,XM_017026002,XM_017026003,XM_017026004,XM_017026005,XM_024451267,XR_001753279,XR_001753280,XR_001753281,XR_001753282,XR_002958185,XR_002958186	PGAP1	-1.56368	0.389904
410	80167	NM_001039717,NM_001319305,NM_001319306,NM_001319307,NM_001358451,NM_001358454,NM_001366037,NM_001366038,NM_001366039,NM_001366040,NM_001366041,NM_001366042,NM_001366043,NM_001366044,NM_001366045,NM_001366046,NM_001366047,NM_001366048,NM_025097,XM_006714320,XM_006714322,XM_011532274,XM_011532276,XM_011532278,XM_011532279,XM_024454226,XM_024454227	BICC1	-1.30979	-0.442712
411	80224	NM_001201573,NM_001201574,NM_025152,NR_120408,XM_011537181,XM_011537182,XM_011537183,XM_011537184,XM_017021664,XM_017021665,XM_017021666,XM_017021667	RUBCNL	-1.0994	0.669757
412	80270	NM_001142777,NM_001142778,NM_025193,XM_005255601,XM_011545960,XM_011545961,XM_011545962,XM_017023732	ARMC9	-1.13817	-0.465348
413	81502	NM_030789,NM_178580,NM_178581,NM_178582	EEPD1	-1.08408	0.0864178
414	81796	NM_001146008,NM_001146009,NM_030958,XM_005251313,XM_017013883,XM_017013884,XM_017013885,XM_017013886,XR_428341,XR_928814	FAM83D	-1.17941	-0.519148
415	81831	NM_001201477,NM_018092,XM_006721289,XM_006721291,XM_006721292,XM_017023740	ANP32E	-1.00401	-0.0706634
416	81855	NM_030971,NR_157572,XR_945825	DIAPH3	-1.22843	0.0564882
417	81893	gene-SLC7A5P1	TRIM7	-1.1267	-0.840237
418	83538	NM_001350319,NM_031421,NR_110662,NR_146621,NR_146622	KIF18A	-1.1742	-0.719683
419	83592	NM_001040177,NM_001271021,NM_001271025,NR_073125,NR_073126,NR_073127,XM_011519715,XM_011519718,XM_011519719,XM_011519720,XM_011519722,XM_011519724,XM_011519725,XM_017016743,XM_017016744,XM_017016745,XM_024448224,XM_024448225,XM_024448226,XR_001747220,XR_001747221,XR_001747222,XR_001747223,XR_002957024,XR_930518,XR_930519,XR_930520	PMFBP1	-2.57868	-0.560566
420	83640	NM_031452	CYP51A1P1	-1.6854	-0.744432
421	83852	NM_001160308,NM_001320699,NM_031915	RPS6KL1	-1.03859	0.259809
422	84002	NM_032047,XM_005247823,XM_005247824,XM_005247825,XM_011513225,XM_011513226,XM_011513227,XM_011513228,XM_011513229,XM_017007309	HASPIN	-1.35571	-0.0809998
423	84067	NM_001098794,NM_032127,XM_006718343,XM_011520397,XM_011520398,XM_024448710,XR_001747999,XR_002957205	FCAMR	-1.15164	-0.627311
424	84083	NM_001286568,NM_001286569,NM_032143,XM_005263809,XM_006712788,XM_011511958,XM_011511960,XM_011511963,XM_011511966	KREMEN1	-1.15883	-0.734594
425	84105	NM_032151	MND1	-1.17598	-0.576202
426	84108	NM_001011663,NM_032154,XR_001747229,XR_001747230	WDR54	-1.34292	-0.73292
427	84215	NM_001277075,XM_005259311,XM_005259314,XM_011527368,XM_011527369,XM_011527370,XM_011527371,XM_011527372,XM_011527373,XM_011527374,XM_011527375,XM_017027351,XR_935865	ABRAXAS1	-1.36177	-0.557084
428	84233	NM_001244735,NM_032273	C19orf44	-1.15762	-0.783019
429	84255	NM_001287498,NM_001363373,NM_001363374,NM_001363375,NM_001363376,NM_001363377,NM_001363378,NM_032295,NM_207113,NR_156489,NR_156490,NR_156491,NR_156492	POMK	-1.74697	-0.147503
430	84276	NM_032316	RTL6	-1.05237	-0.816749
431	84286	NM_001297423,NM_001297424,NM_001297425,NM_001297426,NM_001297427,NM_001297428,NM_032326,XM_005272301,XM_005272303,XM_005272304,XM_005272307,XM_017008701,XM_017008703,XM_017008704,XM_017008705,XM_024454252,XM_024454253,XM_024454254,XM_024454255	FBXW9	-1.03339	-0.201276
432	84294	NM_032334	C9orf64	-1.25424	-0.814142
433	84324	NM_033082,NR_026722,NR_026723	PHF6	-1.12484	0.467426
434	84326	NM_001040160,NM_001040161,NM_001040162,NM_001040165,NM_001288710,NM_032366,NR_109976,NR_109977,NR_109978,NR_109979,XM_011522713,XM_011522714	GINS4	-1.33809	-0.236636
435	84334	NM_001302652,NM_001302653,NM_001302654,NM_001370595,NR_126431,NR_126432	CHCHD6	-1.01249	-0.279978
436	84447	NM_032431,NM_172230,XM_011545303	ZBED3	-1.10418	-0.977026
437	84517	NM_032487	MSANTD4	-1.07211	0.103407
438	84815	NR_026880	CBX2	-1.64102	-0.743748
439	84817	NM_032731	UNC119B	-1.03326	-0.567006
440	84836	NM_001146314,NM_001254753,NM_032750	CRACR2A	-1.56293	-0.101733
441	84866	NM_001144034,NM_001144035,NM_001144036,NM_001144037,NM_001144038,NM_001318755,NM_001318757,NM_032780,NR_134852,XM_005271703,XM_006718926,XM_011543038,XM_017018422,XM_017018430,XM_017018432,XM_017018433,XM_024448724	GPAT3	-1.04314	-0.51086
442	84885	NM_001318015,NM_001318016,NM_001318020,NM_001318023,NM_032799,XM_011519116	LMNB2	-1.05066	0.0937521
443	84893	NM_001258452,NM_001258453,NM_032807,NM_178150,XM_011519748,XM_017016842,XM_017016843,XM_017016844,XM_017016845,XM_017016846,XM_024448240,XM_024448241,XR_001747242,XR_001747243,XR_001747244,XR_002957026,XR_002957028	ZNF496	-1.12543	-0.533873
444	84905	NM_001282933,NM_001282935,NM_032819,NR_104259,XR_001754424,XR_002958536	TMEM25	-1.72301	-0.976523
445	84945	NM_032859,XM_011521128	SLC35B4	-1.57245	-0.803296
446	85315	NM_133367	ARHGAP19	-1.04794	-0.0126834
447	85476	NM_001308164,NM_001308166,NM_001374355,NM_001374356,NM_001374357,NM_001374358,NM_001374359,NM_001374360,NM_001374361,NM_024996,NR_164499,NR_164500,NR_164501,NR_164502	NKD2	-1.19349	-0.499622
448	87171	gene-ARPC3P1	ZFHX2	-1.10232	0.298522
449	90161	NM_001077188,NM_147175,XM_005262491,XM_011531406,XM_011531407,XM_011531408,XM_017029945,XM_017029946	KBTBD6	-1.62459	-0.606267
450	90459	NM_001354635,NM_001354636,NM_001354638,NM_153332,XM_005272401,XM_011543849,XM_011543850,XM_017013949,XM_017013951,XM_017013952,XM_017013955,XM_024447323	ZNF551	-1.38009	-0.959826
451	90933	NM_033549,NM_201627,NR_045218,XM_006714929,XM_006714930,XM_006714931,XM_006714932,XR_941119	STARD13	-1.09907	-0.680197
452	91283	NM_001198805,NM_001198806,NM_001198807,NM_080655	DMAC1	-1.03923	-0.83872
453	91289	NM_001363816,NM_033200,XM_006724426,XM_006724427,XM_017029077,XR_001755368,XR_938349	ZNF697	-1.0852	0.402584
454	91419	NM_001320408,NM_001320409,NM_001320410,NM_033276,XM_011538976,XM_017020206	TMEM67	-1.22917	-0.737565
455	91782	NM_001317899,NM_001363183,NM_152272,XM_017013961,XM_017013962,XM_017013964,XM_024447327,XM_024447328,XM_024447329	C12orf65	-1.02835	-0.709385
456	91869	NM_052859,XM_005265537,XM_006713384,XM_011534214,XM_011534215,XM_011534216,XM_017007460,XM_017007461,XR_001740360	DEPDC7	-1.52763	-0.662107
457	92126	NM_032160	NXPE3	-2.27589	-0.987691
458	93587	NM_001134665,NM_001134666,NM_001375880,NM_001375881,NM_001375882,NM_152292	TEX30	-1.18087	-0.670035
459	113675	NM_001304993,NM_138432,XM_005253831,XM_011537846,XM_017018763	CDCA5	-1.27175	-0.742995
460	114826	NM_052928,XM_011523632,XM_011523633,XM_017024121,XM_024450560,XR_933971	SNORD15B	-1.14095	-0.10636
461	114899	NM_030945,NM_181435,NR_146599	FMNL2	-1.2442	-0.569097
462	114908	NM_052932	TMEM200A	-2.04267	0.0319465
463	115209	NM_145243	OSBPL8	-1.12846	-0.0279303
464	118813	NM_001002261,NM_001002262,NM_001174119,NM_001174120,NM_001174121,NM_001174122,NM_144588,XM_005269502,XM_005269503,XM_005269504,XM_005269505,XM_005269506,XM_005269508,XM_005269509,XM_005269510,XM_005269511,XM_011539252,XM_011539253,XM_011539254,XM_011539255,XM_017015644,XM_017015645,XM_017015646,XM_017015647,XM_017015648,XM_017015649,XM_017015650,XM_017015651,XM_017015652,XM_017015653,XM_017015654…	SLC31A1P1	-1.26099	-0.587772
465	119016	NM_001276343,NM_001291379,NM_133446	SLC16A10	-2.27118	-0.563395
466	122773	NM_172193,XM_011536422,XM_024449471,XR_001750145,XR_002957529,XR_002957530,XR_943388	DEPDC4	-1.11085	-0.0756617
467	123803	NM_001270766,NM_001270767,NM_173474,XM_011522355	ADSS1	-1.15702	-0.243159
468	124976	NM_001124758,XM_024450574	CDYL2	-1.76547	0.386595
469	125170	NM_001144900,NM_139162,NM_148886,XM_017024190	CYB5D1	-1.00543	-0.215293
470	126393	NM_144617	ZNF813	-1.08049	-0.796286
471	126917	NM_001136265,XM_011540630	TNFAIP8L1	-1.13929	-0.499146
472	128192	gene-PPIAP35	LOC127011	-2.18507	-0.98662
473	130888	NM_174899,XM_005246317	ICA1L	-1.22653	0.389288
474	134353	NM_173491	ZFP42	-1.4156	-0.0709119
475	134510	NM_145049	AASDH	-1.4441	-0.992281
476	134637	NM_001286259,NM_182503,XM_011535439,XM_011535443,XM_011535444,XM_017010260,XM_017010262,XM_017010263,XM_024446329	SLC9B2	-1.80719	-0.127486
477	138151	NM_144653,XM_011518221	IRAK1BP1	-1.15833	-0.967477
478	138639	NM_001253829,NM_001253830,NM_152422,NM_177995,XM_005251711,XM_011518240,XM_011518241,XM_017014280,XM_017014281,XM_017014282	C6orf141	-2.11404	-0.293465
479	139886	NM_001012968	UBXN2B	-1.26317	-0.994722
480	140623	gene-FAUP1	ARID3C	-1.23574	0.200493
481	140686	NM_080614,XM_011528553,XM_017027668	AMER1	-1.23885	-0.624837
482	143666	NR_026967	LINC00266-1	-1.48532	0.115273
483	143686	NM_001271594,NM_144665,XM_011542614,XM_024448355	ZNF280B	-1.26509	0.110952
484	144245	NM_001013620,NM_001308340,XM_005268665	FGFBP3	-1.00663	-0.936449
485	144404	NM_001080825,XM_024448851,XM_024448852	LDLRAD3	-1.29585	0.360137
486	145567	NM_001010854,NM_001320421,XM_005267367,XM_011536497,XM_017021044,XM_017021045,XM_017021046,XM_017021047	C12orf60	-1.16802	-0.244945
487	145748	NM_001284417,NM_001284418,NM_001284419,NM_001284420,NM_001284421,NM_001284422,NM_152449,XM_011521241,XM_011521242,XM_011521243,XM_011521244,XM_011521245,XM_017021926,XM_017021927,XM_017021928,XM_017021929,XM_017021930,XR_001751095	HMGA1P3	-1.30842	-0.934549
488	146198	NM_001305203,NM_001305204,NM_001305206,NM_001305207,NM_001305208,NM_133458,NR_130976,NR_130977,NR_130978,XM_005255804,XM_017022952,XM_024450159	MIPOL1	-1.22484	-0.168394
489	146540	NM_152458,XM_011545752,XM_011545753,XM_017022967,XM_024450163,XM_024450164,XR_001751844,XR_002957780	CEP128	-1.69367	-0.803509
490	146723	NM_001302809,NM_152460	RPS3AP6	-1.06007	-0.950387
491	147657	NM_001297624,NM_001297625,NM_144684,XM_011526465	DNAH2	-1.22214	-0.590253
492	147699	NM_001080401,XR_001753603,XR_002958254	EME1	-1.15533	-0.551191
493	148304	NM_152485	SIX5	-1.12135	-0.511774
494	148430	gene-LOC148430	ZNF583	-1.30347	-0.971743
495	148898	NR_033690,NR_033691	LINC00662	-1.71517	-0.631592
496	151194	NM_001127395,NM_001308021,NM_001330130,NM_001330131,NM_001330132,NM_001330133,NM_001330134,NM_001330135,NM_001330136,NM_001330137,NM_145280,XM_005246336,XM_005246337,XM_005246339,XM_005246340,XM_006712327,XM_011510724,XM_011510725,XM_011510727,XM_011510728,XM_011510729,XM_017003444,XM_017003445,XM_017003446,XM_017003447,XM_024452721,XM_024452722,XM_024452723,XM_024452724,XM_024452725,XM_024452726	CKAP2L	-1.02255	-0.307368
497	151246	NM_001160033,NM_001160046,NM_152524,XM_005246344,XM_005246345,XM_011510734,XM_017003452,XM_017003453,XM_017003454	SATB2-AS1	-1.0549	-0.975845
498	151579	gene-BZW1P2	ITPRIPL1	-1.71182	-0.31706
499	152007	NM_001287010,NM_001287011,NM_001287012,NM_001287013,NM_001287014,NM_022343,NR_104637,NR_104638,NR_104639,NR_104640,NR_104641,XM_024447416	SGO2	-1.03554	0.454413
500	152559	NM_001040202,NM_001350105,NM_001350106,NR_146462,NR_146463,NR_146464,NR_146465,XM_005262769,XM_024453909,XM_024453910,XR_001741146,XR_002959711,XR_002959712,XR_002959713,XR_002959714,XR_938694	SGO1	-1.00222	0.110913
501	154937	gene-LOC154937	BTNL9	-1.5286	0.398894
502	157489	NR_144550	CCDC167	-1.05803	-0.961163
503	158158	NM_152573,XM_005251730,XM_005251731	CDCA2	-1.53944	0.407541
504	158586	NM_007157	NKX6-3	-1.11547	-0.118597
505	159195	NM_001320437,NM_001320441,NM_001350995,NM_001378208,NM_001378209,NM_001378210,NM_152586,NR_135249,NR_135250,NR_146997,NR_146998,NR_165442,NR_165443,XM_005269582,XM_011539368,XM_017015774,XM_017015775,XM_017015777,XM_017015782,XM_017015783,XM_024447832,XM_024447833,XM_024447834,XM_024447835,XM_024447836,XM_024447837,XM_024447838,XM_024447839,XM_024447840,XM_024447841,XM_024447842,XM_024447843,XM_0…	LDHAP4	-1.08833	-0.719378
506	160760	NM_139283,NR_138550,XM_024448869,XM_024448870	ZNF483	-3.24113	-0.898093
507	160851	NM_001204504,NM_001204505,NM_001204506,NM_001297429,NM_152910,NM_178009,NR_123714,NR_123715	KIAA1958	-1.30078	-0.180739
508	162282	NM_001365758,NM_001370326,NM_153228,XM_006721728,XM_011524428,XM_011524429,XM_011524430,XM_011524431,XM_011524433,XM_011524434,XM_017024263,XM_017024264,XM_017024265,XM_017024266,XM_017024267,XM_017024269,XM_017024270	KRT19P2	-1.61051	-0.212136
509	162966	NM_001321866,NM_001321867,NM_198457,XM_017026390,XM_017026391,XM_017026392	SAMD15	-1.13139	-0.536783
510	162993	NM_001077624,NM_001353798,NM_001353799,NM_001353800,NR_148544	SPRED1	-1.27525	-0.81315
511	163126	NM_153232	NAGS	-1.25355	-0.406131
512	163259	NM_001256404,NM_198459	ZNF519	-1.01944	0.114656
513	168451	NM_001130475,NM_001287598,NM_001287599,NM_001287601,NM_182529	LRRN4	-2.84052	-0.0794724
514	168620	NM_177455	CCDC138	-1.04476	0.224283
515	171423	NR_002305	PA2G4P2	-1.02255	0.0690272
516	191585	NR_148920	XPOTP1	-1.09542	0.226297
517	197370	NM_145080,XM_006721023,XM_011545762,XM_017023040,XM_017023041,XM_017023042,XR_002957792	IMMP1L	-1.49115	-0.626145
518	201514	NM_001318002,NM_001363680,NM_173548,NR_134461,XM_005258628,XM_005258630,XR_002958283	ARL13B	-1.2236	0.207922
519	201895	NM_001317896,NM_001317897,NM_174921	CENPV	-1.25854	-0.56918
520	203069	NM_001136108,NM_001301650,NR_125897	ZNF584	-1.25674	-0.272671
521	203245	NM_197956,XR_242574,XR_428519	C4orf46	-1.05231	-0.00162695
522	203259	NM_001184940,NM_001184941,NM_001184942,NM_001184943,NM_001184945,NM_147202	TIGD4	-1.07824	-0.402083
523	206412	NM_001010868	TUBB	-1.28083	-0.512619
524	219854	NM_001080546,NM_001258238,NM_001258239,NM_001258240,NM_001258241,NM_001258242,NM_001258243,NM_001258244,NM_001258245,NM_001258246,NM_001258247,NR_047586,NR_047587,NR_047588,NR_047589,NR_047590,NR_047591,NR_047592,XM_006718779,XM_006718780,XM_006718783,XM_017017322,XM_017017323,XM_017017324,XM_024448384,XM_024448385,XM_024448386,XM_024448387,XM_024448388,XM_024448389	ZNF449	-1.33595	-0.794874
525	220359	NM_145719	STOX1	-1.53259	-0.121745
526	220786	gene-CDK7P1	C11orf45	-1.69253	-0.466709
527	221749	NM_183373,XM_011514393,XR_001743252	SKA3	-1.00493	0.0528651
528	221955	NM_001142936,NM_139179	BEND6	-1.42498	0.276711
529	252969	NM_001135746,NM_001135747,NM_001135748,NM_001349439,NM_001349440,NM_001349441,NM_001349442,NM_145043,NR_146180,NR_146181,NR_146182	TOB2P1	-1.07574	-0.519145
530	253039	NR_024408,NR_152405,NR_152406,NR_152407	SLC29A4	-3.0751	0.248436
531	253152	NM_173567	MAPK15	-1.32762	0.756775
532	253714	NM_001350599,NM_001350600,NM_198468,XM_006715432,XM_011535670,XM_011535671,XM_011535672,XM_011535674,XM_011535675,XM_011535676,XM_011535677,XM_011535678,XM_011535679,XM_011535680,XM_017010656,XR_942376	CKS1BP3	-1.02493	-0.281991
533	256051	NM_001199295,NM_153263	MPV17L	-1.14638	-0.322045
534	283008	NM_001355263,XM_024447950,XM_024447951,XM_024447952	NPHP4	-1.15568	-0.521149
535	284058	NM_001193465,NM_001193466,NM_001379198,NM_015443,XM_006721824,XM_011524628,XM_011524629,XM_011524630,XM_011524631,XM_011524632,XM_017024488,XM_017024489	SAXO2	-2.13338	0.21071
536	284370	NM_001199324,NM_001321317,NM_001321318,NM_001321319,NM_001321320,NM_001321321,NM_001321322,NM_001321323,NM_198480,XM_011526829,XM_011526830,XM_017026648,XM_017026649,XM_017026650,XM_017026651	PIGW	-1.06251	-0.923488
537	284618	NR_145424,NR_145425,NR_145426	TMEM145	-1.1955	0.154935
538	286042	NR_024361,NR_024362,NR_024363	ARL10	-1.09043	-0.806796
539	286077	NM_198488	KIF4B	-1.4668	0.356413
540	286205	NM_001144877,NM_173690,XR_929767,XR_929768	HLA-F-AS1	-2.2334	-0.284104
541	286343	NM_203403,XM_005251443	SNHG15	-1.0107	-0.179192
542	319115	gene-EIF2S2P1	ATP11C	-1.18713	0.201001
543	337867	NM_001144072,NM_177967,NR_026644,XM_006719948,XM_011521082,XM_011521083,XM_017020553	RHOQP1	-1.10121	-0.350995
544	338699	NM_001300972,NM_001300973,NM_001300975,NM_001300976,NM_001300977,NM_182603,NR_125355	BNIP3P1	-1.16348	-0.955223
545	339210	NM_001085430	MAD2L1P1	-1.7867	0.132692
546	340146	NM_001008783	LINC02693	-1.0896	0.673006
547	342892	NM_001193552,NM_001267779	ZC3H12B	-1.02664	-0.294932
548	344866	gene-KRT18P17	PGDP1	-1.31193	0.200206
549	345778	NM_001010891,NM_001167741,NM_001363818,XM_017009440	CCDC18	-1.02124	-0.378278
550	346389	NM_182762	RPS2P11	-1.29777	-0.564976
551	347051	NM_001010893	NCKAP5	-1.20092	0.328707
552	348995	NM_198887,NR_104456,XM_005266960,XM_005266961,XM_005266962,XM_011535798,XM_011535799,XR_001743393,XR_942420	H3P44	-1.04506	-0.989691
553	353267	gene-RAMACL	ANKDD1A	-1.17738	-0.00393956
554	374907	NM_198540,XM_011526934	ZBTB41	-1.37403	-0.749547
555	375190	NM_001145710,NM_001291328,NR_111929	GALNT18	-1.31777	-0.455532
556	387082	NM_001002255	C5orf34	-1.0714	-0.920804
557	388327	NM_001105520	LRRC37A6P	-2.26672	-0.976889
558	388363	gene-RPS7P1	C10orf143	-2.4228	0.0164141
559	388460	gene-RPL6P22	LIPT2	-1.61793	-0.947919
560	388559	NM_001310127,XM_005259451,XM_017026798,XM_017026799,XM_017026800	SERP2	-1.67046	-0.305695
561	388886	NM_207644,XM_005261600,XR_244373	ZNF790	-1.00618	-0.954064
562	389384	NM_001010903,XM_011514596,XM_011514597,XM_011514598	C2orf81	-1.56249	-0.764106
563	389416	gene-BDH2P1	DPP10-AS1	-1.05784	-0.135851
564	389655	gene-RPL29P19	RPSAP29	-1.45294	-0.716926
565	390205	NM_001145077	PA2G4P5	-1.2237	-0.81224
566	391584	gene-KRT18P35	PHBP21	-1.09526	-0.656868
567	391827	gene-KRT18P16	RPL4P3	-1.12485	-0.72025
568	392451	gene-RPL19P20	PPIAP47	-2.64913	-0.938937
569	392522	gene-RPL18AP15	USP17L9P	-1.39469	0.299951
570	400036	gene-LOC400036	ELFN1	-2.02788	-0.839257
571	400242	NR_015415	SMIM10L2A	-1.35025	0.354981
572	401115	NM_001141936,NM_001168243,XM_011513469,XM_011513471,XM_017008190	TOB1-AS1	-1.15152	-0.539833
573	401149	NR_037596	SOX9-AS1	-1.61804	-0.355435
574	401472	NR_149020	ANKRD36C	-1.35187	-0.151076
575	401475	gene-SRRM1P1	NOC2LP2	-1.36581	0.24578
576	401648	gene-ST13P13	TRAM2-AS1	-1.02518	-0.964243
577	402682	NM_001015072	AP2B1P1	-2.20635	-0.281529
578	402715	gene-LOC402715	SLC25A53	-1.1377	0.056557
579	406984	NR_029639,rna-MIR200B,rna-MIR200B-2	RPL7L1P8	-2.08132	-0.934928
580	440081	NR_033399	ACBD7	-1.11181	0.832115
581	440589	gene-RPS2P8	GOLGA8B	-1.02364	-0.297041
582	441420	gene-MYO5BP1	C4orf47	-2.06295	0.134143
583	441533	gene-RPL26P37	RPL7AP34	-1.05591	-0.897961
584	444882	NM_001002923,NR_125344,NR_163175,NR_163176,NR_163177	LOC442113	-1.1479	-0.520957
585	642236	NR_033907	SNORD100	-2.1019	-0.893151
586	643253	NR_003110	SETP22	-1.6772	-0.801262
587	643752	gene-RAP1BL	KIAA0754	-2.75482	-0.485019
588	644198	gene-RPLP2P2	USP46-DT	-1.02335	-0.985616
589	644563	gene-LOC644563	LOC644051	-1.11017	0.460442
590	644634	NR_145442	CBX3P9	-1.01188	-0.904012
591	644934	gene-RPS26P50	LRRC37A17P	-1.00054	-0.843389
592	644935	gene-ELF2P4	AGGF1P2	-1.14003	-0.463627
593	645018	gene-RPS2P20	LOC644584	-1.06364	-0.220705
594	645676	NR_147963,NR_147964	HMGB1P26	-1.0345	0.0653381
595	646086	gene-WDR45BP1	CEP170P1	-2.37362	-0.924681
596	646192	gene-NOP56P1	AK4P3	-2.06764	-0.923978
597	646566	gene-RPLP1P12	AIDAP1	-1.34477	-0.658366
598	646817	NM_001287737	TERF1P2	-1.42074	-0.882402
599	646839	gene-TPM3P8	DDX18P5	-1.35707	-0.178432
600	647319	gene-VEZF1P1	RPS10P13	-1.30957	-0.630041
601	648217	gene-RPL37P23	FAM227A	-1.05484	0.0260183
602	648359	gene-ABHD17AP3	LOC646903	-1.05281	0.446573
603	650788	gene-RPS28P9	TCP1P1	-1.32286	-0.786626
604	651714	gene-MUC20P1	LOC647150	-1.06937	-0.279853
605	652968	NM_001037666	CDC27P1	-1.42819	0.309242
606	652995	NR_015379	MIR924HG	-1.33145	-0.860858
607	653567	NM_001098844,XM_011519626,XM_011519627,XM_011519628,XM_011519629,XM_017016574	HAUS6P1	-2.02201	0.421841
608	653665	gene-RPL21P93	GTF2H2B	-1.0785	-0.80771
609	654790	NM_001102566,XM_017002154	PDPK2P	-1.31016	-0.370052
610	692109	NR_003057	SNORA17A	-1.07304	0.595308
611	692211	NR_003076	SNORA17B	-1.02254	-0.938049
612	692223	NR_004403	SNORA51	-1.21305	0.577451
613	727751	NR_102747,NR_102748	SNORD78	-1.34112	-0.227769
614	727984	gene-RPL17P22	MIR639	-4.92292	-0.529132
615	728005	NR_165819	ANP32AP1	-1.5313	-0.998121
616	728143	gene-CHCHD4P4	IMPDH1P11	-1.56043	-0.718145
617	728300	gene-KRT18P5	RPS3AP43	-2.22103	-0.814083
618	728323	NR_130699,NR_130700,NR_130701,NR_130702	SLC35E1P1	-2.36405	-0.209146
619	728380	gene-RPL7P26	ZBTB8B	-1.65851	-0.467547
620	728433	gene-FGF7P7	LINC00460	-1.06607	0.522338
621	728558	NR_038444,NR_134320,NR_134321,NR_134322	GTF2H2C	-1.23998	-0.733934
622	728567	gene-RPL23AP48	BCLAF1P1	-1.46442	-0.469732
623	728568	NM_001135570,XM_011538718,XM_017019916,XM_017019917	USP17L24	-1.98902	-0.467822
624	728576	gene-RPL15P7	USP17L25	-1.48453	-0.518789
625	728599	gene-CIAPIN1P	USP17L26	-1.72082	-0.724832
626	728621	NM_001080850,NM_001355224,NM_001355226,NM_001355227,XM_011542068,XM_011542069,XM_011542070,XM_011542071,XM_017002226,XM_024449502,XM_024449503,XM_024449504,XM_024449505,XR_002957535	USP17L5	-1.26662	-0.390006
627	728629	gene-TPI1P4	USP17L28	-2.82931	-0.364785
628	728635	NM_001277864,NR_102687,NR_102688,NR_102689,NR_102691,NR_102692,NR_102693,NR_102694,XM_006720246	USP17L29	-2.21906	-0.364785
629	728638	gene-KRT8P3	PARGP1	-1.23429	0.334249
630	728642	NM_001313896,NM_001313982,NM_024011,NM_033529,NR_132739,NR_132740	USP17L30	-1.89609	-0.863572
631	728741	NM_001282524,XM_005255741,XM_005255742,XM_005255743,XM_011545929,XM_011545931,XM_017023628,XM_017023630,XM_017023631,XM_024450419	ENTPD1-AS1	-1.33057	-0.920994
632	728743	NR_027237	RPSAP45	-1.02609	-0.945082
633	729080	NR_033244	ANKDD1B	-1.41412	-0.95674
634	729138	gene-RPLP1P2	FAM72D	-1.26861	-0.754431
635	729317	gene-VDAC2P5	RPEL1	-1.62989	-0.618442
636	729646	gene-RPL31P4	FAM86HP	-1.03457	-0.177177
637	729859	gene-WBP1P2	FAM72A	-1.6973	-0.991761
638	768211	NM_001085399,NM_001085400,XM_017008590,XR_002959758	RPSAP19	-1.10315	-0.553281
639	100124533	NR_003703	H2BW4P	-1.23996	0.370545
640	100126793	NR_004431,NR_024144,NR_024145,NR_073566,NR_073567,NR_073568	PDZK1P1	-1.22536	-0.504657
641	100128071	NM_001167676	H2BW3P	-1.05959	0.304614
642	100128337	gene-IPO7P2	SNORD58C	-1.08187	-0.126002
643	100129534	NR_024489	VPS9D1-AS1	-1.12214	-0.0761369
644	100129583	NM_001136570,NM_001242936	RPL7L1P9	-1.56879	-0.580125
645	100130776	NR_027032	EI24P2	-1.25974	-0.849589
646	100131067	NR_034121,NR_034122,NR_034123	SNRPGP2	-1.38254	-0.9037
647	100131083	gene-RPS8P5	HMGA1P8	-1.58743	-0.677347
648	100131114	gene-SRSF3P4	HMGA1P6	-1.01846	-0.31582
649	100131495	gene-LOC100131495	LINC00552	-2.34236	-0.288368
650	100131755	NM_001256155,NR_028407,NR_045861,NR_045862,NR_045863,NR_045864	SEPTIN7P7	-1.12038	-0.663216
651	100190939	NR_024458	LOC100132797	-1.00913	-0.468378
652	100270873	gene-RPSAP17	LINC01816	-1.08529	-0.964477
653	100271030	gene-UBA52P4	EXOSC3P1	-1.46202	-0.824132
654	100271594	gene-RPS3AP38	MANCR	-1.33992	0.603606
655	100272146	gene-NFE2L3P2	RPL5P23	-1.70931	-0.280405
656	100288730	NR_029383	RPS3AP33	-1.55479	-0.793729
657	100418910	gene-ACTG1P14	LOC100287290	-1.0001	-0.657864
658	100419583	NR_125376	USP17L19	-1.72126	-0.657927
659	100419622	gene-LOC100419622	SMKR1	-1.24129	0.433122
660	100420515	gene-LOC100420515	LOC100288203	-1.02146	-0.53475
661	100420981	gene-LOC100420981	ERVMER34-1	-2.09116	0.849801
662	100421399	gene-HNRNPA1P46	LOC100288846	-1.2904	-0.387442
663	100421432	gene-HNRNPA1P44	ATP2A1-AS1	-1.23194	-0.0900212
664	100421541	gene-LOC100421541	PPIAP79	-1.36967	-0.695757
665	100421829	gene-EEF1A1P10	PPATP1	-1.40686	-0.249373
666	100422711	gene-THAP12P2	MIR2110	-1.57198	-0.335164
667	100422712	gene-THAP12P7	MIR1281	-1.01965	0.75393
668	100463285	NM_001190476	VDAC1P3	-1.17549	-0.265947
669	100499484	NR_036526	GCSHP5	-1.3225	-0.959242
670	100505767	NM_001351348	LOC100419673	-1.03279	-0.933489
671	100505771	NR_132417,NR_132418	ZNF887P	-1.08557	0.368538
672	100506581	NM_001195124,NM_001195125,NM_001256917	LOC100421235	-2.05665	-0.629142
673	100506637	NR_109996,NR_109997	HNRNPA1P14	-1.02649	-0.882765
674	100506691	NR_135044	HNRNPA1P54	-1.05971	-0.855429
675	100506994	NR_038281,NR_038282,NR_038283	SINHCAFP1	-1.15398	-0.183391
676	100507501	NR_039999	MIR4292	-1.71633	-0.910495
677	100508120	NR_046229	ELOCP19	-1.41476	0.210603
678	100526837	NR_037618	USP2-AS1	-1.08419	-0.0346494
679	100528061	gene-GGCTP1	MIR3917	-1.58887	0.0909698
680	100652768	NR_045215	WBP1LP2	-1.28688	-0.761571
681	100847052	NR_049842,rna-MIR664B,rna-MIR664B-2	C16orf95	-1.36264	-0.767028
682	100873786	gene-TMSB10P2	LOC100506688	-2.74036	-0.56843
683	100996842	NM_001322800,NR_136401,NR_136402,NR_136403,XM_006721623	TMEM178B	-1.94688	0.286706
684	101730217	NR_103546	EEF1E1-BLOC1S5	-2.27129	-0.993879
685	101927541	NR_109943	ISY1-RAB43	-1.00284	0.533643
686	101927621	NR_110707,NR_110708	MIR4741	-2.54168	-0.889732
687	101927811	NR_110119,NR_110120	MIR4664	-1.55693	-0.611382
688	101927895	NR_135114,NR_135115	MIR4800	-1.80317	-0.607145
689	101927999	XR_001752313	MIR4691	-1.47755	-0.185673
690	101928069	NR_120586	MIR4767	-4.18678	-0.198251
691	101928279	NR_125892	NNT-AS1	-1.31493	-0.973426
692	101929817	gene-LOC101929817	MRPS31P5	-1.15669	-0.61246
693	102723508	NR_110456,NR_145973,NR_145974,NR_145975,NR_145976,NR_145977,NR_145978,NR_145979,NR_145980	LOC101927060	-1.18435	-0.79531
694	102723553	NM_001313692,XM_017028204,XM_017028205,XR_002958589	ELFN1-AS1	-1.35609	-0.436606
695	105369161	XR_938320	LOC101928156	-1.56985	0.685611
696	105369758	NR_147178,NR_147179	ZNF433-AS1	-1.50717	-0.662542
697	105370070	NR_131985	RAP2C-AS1	-1.56309	-0.481343
698	105370532	XR_001750790,XR_001750791,XR_943939	LOC101928728	-1.162	-0.663598
699	105370676	XR_001750895,XR_001750896,XR_001750897,XR_001750898,XR_001750899,XR_001750900	LOC101928755	-1.13474	0.976891
700	105371601	XR_922250	PIK3CD-AS2	-2.07397	-0.939876
701	105373490	XR_923077	MCRIP2P1	-1.07643	-0.929546
